# Supplementary material for: Re-sequencing of 180 bitter gourd accessions uncovering the genetic basis of key horticultural traits
Source: Front Plant Sci. 2026 Apr 16;17:1807943. doi: 10.3389/fpls.2026.1807943 (PMC13128658; doi:10.3389/fpls.2026.1807943)
Supplement: Supplementary file 1 [file Table1.xlsx]

## Sheet: Supplementary Table 1
Supplementary Table 1. Summary of 180 bitter gourd accessions and their sequenced information
Genome ID	Accession ID	Origin	Type	Raw Base(bp)	Cean bases(bp)	Effective Rate(%)	Mapping rate (%)	Average sequencing depth (×)	Coverage(%)
BG-001	MC03	Thailand	Landrace	11863155600	11688668690	98.53	99.73	35.07	96.89
BG-002	MC04_1	Thailand	Landrace	12365631900	12271647656	99.24	99.7	35.86	96.98
BG-003	05_1	Thailand	Landrace	12094106100	11988604939	99.13	99.26	35.63	96.17
BG-004	MC06	Guangxi	Landrace	10566594900	10566594900	100	99.67	28.57	96.83
BG-005	MC07	Guangxi	Landrace	10124403900	9979778114	98.57	99.64	27.76	97
BG-006	09_222	Guangdong	Cultivar	12871332300	12758385243	99.12	99.38	35.99	97.01
BG-007	09_304	Guangdong	Cultivar	11172005700	11039255906	98.81	99.73	32.75	96.92
BG-008	09_324	Guangdong	Cultivar	11287129500	11109775436	98.43	99.73	32.99	96.97
BG-009	MC09	Guangdong	Cultivar	11885543400	11683048842	98.3	99.73	35.47	96.95
BG-010	MC101	Hunan	Landrace	10957726500	10908689139	99.55	99.74	33.85	96.83
BG-011	MC10_2	Thailand	Landrace	11135677200	11044927592	99.19	99.7	33.12	96.93
BG-012	MC10_3	Thailand	Landrace	10852692000	10767684817	99.22	99.69	32.75	96.9
BG-013	MC106	Chongqing	Cultivar	10126353600	9999537493	98.75	99.71	31.71	96.82
BG-014	MC108	Henan	Cultivar	10903077900	10848824329	99.5	99.75	33.2	96.88
BG-015	MC110	Guangxi	Cultivar	10982236200	10826195829	98.58	99.68	32.75	96.95
BG-016	MC11_1	Thailand	Landrace	11337059700	11267832669	99.39	99.57	35.59	96.69
BG-017	MC111	Guangxi	Cultivar	10023709800	10023709800	100	99.77	31.69	96.92
BG-018	MC116	Guangdong	Landrace	11545776600	11336268169	98.19	99.65	33.48	96.65
BG-019	MC117_2	Yunnan	Landrace	11802526200	11594820957	98.24	99.73	34.45	96.97
BG-020	MC123_1	Chongqing	Landrace	12630258300	12477797357	98.79	99.74	37.76	96.85
BG-021	MC127_1	Sichuan	Landrace	11027658900	10907892275	98.91	99.75	34.2	96.86
BG-022	MC135	Guangdong	Cultivar	10685334600	10639913949	99.57	99.7	31.59	96.87
BG-023	MC14_1	India	Landrace	9837324300	9718609241	98.79	99.57	30.08	96.27
BG-024	MC142	Guangdong	Cultivar	10122603300	9955551977	98.35	99.73	31.23	96.89
BG-025	MC144-1	Viet Nam	Landrace	12326456400	12150846306	98.58	99.69	36.18	96.74
BG-026	MC145	Guangdong	Landrace	10381205100	10333555091	99.54	99.75	32.78	96.94
BG-027	MC146	Guangdong	Cultivar	9719070600	9719070600	100	99.72	29.37	96.83
BG-028	MC147	Guangdong	Cultivar	10985570700	10820566768	98.5	99.73	33.75	96.89
BG-029	MC157	Guangxi	Landrace	36674880000	36049863221	98.3	99.73	99.89	97.05
BG-030	MC164	Thailand	Landrace	19243299300	19008151955	98.78	99.69	54.34	97.02
BG-031	MC166	Fujian	Landrace	11171131200	11055778322	98.97	99.24	34.93	96.71
BG-032	MC169_1	Thailand	Landrace	11715610200	11585428916	98.89	99.35	33.08	96.81
BG-033	MC169	Thailand	Landrace	12577470000	12384098609	98.46	99.77	36.5	97.16
BG-034	MC170_1	Thailand	Landrace	11690135700	11525066947	98.59	99.75	36.97	96.85
BG-035	MC171	Guangdong	Cultivar	14729816700	14515806505	98.55	99.78	43.43	96.99
BG-036	MC17_2	Viet Nam	Landrace	12577726200	12577726200	100	99.74	39.05	96.72
BG-037	MC178	Shandong	Cultivar	12523660500	12331015208	98.46	99.67	37.49	96.99
BG-038	MC179	Thailand	Landrace	13684266600	13436348650	98.19	99.51	41.34	96.36
BG-039	MC180	Hainan	Landrace	13189888800	13002736588	98.58	99.67	34.54	96.96
BG-040	MC184-1	Guangdong	Cultivar	11732235900	11587875117	98.77	99.68	36.23	96.84
BG-041	MC185	Fujian	Cultivar	10889200500	10889200200	100	99.69	31.12	96.85
BG-042	MC188	Guangdong	Cultivar	10759809600	10625015367	98.75	99.73	32.51	96.93
BG-043	MC18	Thailand	Landrace	10422254400	10422254400	100	98.21	29.43	92.59
BG-044	MC191	Fujian	Cultivar	11141634300	10974935247	98.5	99.1	33.49	96.92
BG-045	MC2018--2	Guangxi	Cultivar	10500500100	10388749227	98.94	99.68	30.13	96.78
BG-046	MC204	Shandong	Cultivar	11333687100	11236294157	99.14	99.7	34.13	96.8
BG-047	MC215	Thailand	Cultivar	11166889200	11117137060	99.55	99.61	30.28	96.79
BG-048	MC237	Thailand	Landrace	10156419900	10156419900	100	99.66	31.94	96.79
BG-048	MC216	Thailand	Landrace	9869522100	9869522100	100	99.67	28.72	97.09
BG-050	MC266	India	Landrace	10423028100	10260174192	98.44	99.55	29.47	96.19
BG-051	MC272	Thailand	Landrace	11080265400	11080265400	100	99.7	34.66	96.65
BG-052	MC280	Thailand	Landrace	10725431100	10676706038	99.55	99.72	33.62	96.97
BG-053	MC28	Bangladesh	Landrace	10517642100	10430544436	99.17	99.69	29.86	96.89
BG-054	MC292_1	Thailand	Landrace	11467610400	11345947233	98.94	99.42	33.03	96.02
BG-055	MC295	Thailand	Landrace	10973763300	10807310768	98.48	99.56	31.39	96.56
BG-056	MC298	Thailand	Landrace	10589439600	10436081641	98.55	99.75	32.58	96.92
BG-057	MC304	Hong Kong	Cultivar	9657137700	9657137700	100	99.71	30.07	96.72
BG-058	MC330	Thailand	Cultivar	10645647900	10645647300	100	99.74	32.02	96.97
BG-059	MC334	Guangxi	Cultivar	9648061800	9648061500	100	99.76	29.34	97.25
BG-060	MC336	Guangxi	Cultivar	11178634200	11127646958	99.54	99.74	34.3	96.9
BG-061	MC341	Fujian	Cultivar	12192547200	12011442273	98.51	99.15	34.43	97
BG-062	MC353	Guangdong	Cultivar	10918471500	10748717365	98.45	99.75	33.39	96.95
BG-063	MC356	Guangdong	Cultivar	9656791500	9656791200	100	99.72	29.23	96.94
BG-064	MC358	Guangdong	Cultivar	9737794500	9737794500	100	99.69	30.72	96.93
BG-065	MC361	Jiangxi	Cultivar	10767530700	10596505981	98.41	99.7	30.99	97.08
BG-066	MC366	Hunan	Landrace	11234353200	11234353200	100	99.63	33.37	96.92
BG-067	MC368	Guangdong	Landrace	9609676200	9609676200	100	99.76	29.29	96.98
BG-068	MC379	Guangxi	Cultivar	12231374100	12007122782	98.17	99.63	36.95	96.8
BG-069	MC398	Taiwan	Landrace	12042555600	11868792120	98.56	99.29	34.81	96.31
BG-070	MC399	Thailand	Landrace	9687989100	9554761230	98.62	99.57	30.31	96.76
BG-071	MC39	Guangdong	Cultivar	10523339100	10523339100	100	99.75	30.37	96.91
BG-072	MC40	Guangdong	Cultivar	11787718200	11583408281	98.27	99.74	36	96.63
BG-073	MC41	Hunan	Landrace	10812529200	10812529200	100	99.77	34.18	96.95
BG-074	MC44	Guangdong	Cultivar	9924703200	9779928312	98.54	99.71	30.99	96.75
BG-075	MC467	Guangdong	Cultivar	11299178700	11095317712	98.2	99.74	33.01	96.89
BG-076	MC473	Guangdong	Cultivar	9695874300	9695874000	100	99.64	29.42	96.66
BG-077	MC482	Guangxi	Cultivar	10128919200	10128919200	100	99.75	31.49	96.87
BG-078	MC491-1	Guangdong	Cultivar	11435988000	11305497125	98.86	99.74	33.89	97.09
BG-079	MC498	Guangxi	Cultivar	10939597200	10786759941	98.6	99.75	32.86	96.92
BG-080	MC505	Jiangxi	Cultivar	11123588400	10927489844	98.24	99.67	32.37	97.02
BG081	MC513	Jiangsu	Cultivar	12014941500	11820107208	98.38	99.74	35.21	96.88
BG-082	MC516	Guangdong	Cultivar	11940804000	11783927547	98.69	99.74	34.12	96.92
BG-083	MC518	Guangdong	Cultivar	10833488400	10690669366	98.68	99.73	33.56	96.93
BG-084	MC519-1	Guangdong	Cultivar	12544942200	12415083602	98.96	99.74	37.5	96.99
BG-085	MC519	Guangdong	Cultivar	9617920800	9488510265	98.65	99.72	27.85	96.93
BG-086	5_214	Guangxi	Landrace	10037214900	9908190718	98.71	99.75	31.08	96.81
BG-087	5_226	Guangxi	Landrace	12230755200	12054127358	98.56	99.76	38.02	96.94
BG-088	5_228	Guangxi	Landrace	9995851200	9901627774	99.06	99.73	29.64	96.87
BG-089	MC523-12	Guangdong	Cultivar	10812125700	10717505904	99.12	99.67	31.47	96.86
BG-090	5_241	Guangxi	Landrace	10930235400	10790586704	98.72	99.76	33.96	96.86
BG-091	5_274	Thailand	Landrace	10798691700	10634690673	98.48	99.72	32.04	96.96
BG-092	5_278	Thailand	Landrace	11202754200	11085089357	98.95	99.76	35.46	96.89
BG-093	5_284	Thailand	Landrace	11275430400	11176184365	99.12	99.77	35.62	96.97
BG-094	5_297	Thailand	Landrace	13254558300	13093693204	98.79	99.74	39.58	96.96
BG-095	MC52	Guangxi	Landrace	11135342100	10987396385	98.67	99.69	31.93	96.91
BG-096	5_318	Thailand	Landrace	12539699100	12408378773	98.95	99.75	39.12	96.97
BG-097	5_323	Thailand	Landrace	10243402800	10138626856	98.98	99.7	30.84	96.88
BG-098	MC536	Guangdong	Cultivar	10608519000	10483403329	98.82	99.78	32.13	97.14
BG-099	MC53	Guangxi	Landrace	9736075800	9593253020	98.53	99.77	30.99	96.97
BG-100	5_417	Thailand	Landrace	11537221500	11364288933	98.5	99.73	33.84	96.95
BG-101	5_41	Thailand	Landrace	12121607400	11960062738	98.67	99.78	38.2	97
BG-102	MC542	Guangdong	Cultivar	11454936300	11309665332	98.73	99.72	33.54	96.92
BG103	MC545-11	Guangdong	Cultivar	11322811500	11179202621	98.73	99.68	31.79	96.82
BG-104	MC547_1	Guangdong	Cultivar	11167041300	11075197596	99.18	99.57	31.45	96.51
BG-105	MC547	Guangdong	Cultivar	10296250200	10296250200	100	99.58	29.33	96.48
BG-106	MC54	Guangxi	Landrace	9915708900	9915708900	100	99.73	30.58	96.9
BG-107	MC556-1	Guangdong	Cultivar	12313435500	12102663223	98.29	99.72	36.57	96.97
BG-108	MC55	Guangxi	Landrace	10117922700	10117922700	100	99.78	31.69	96.92
BG-109	MC571	Guangdong	Cultivar	11320056300	11123781548	98.27	99.71	33.65	96.92
BG-110	5_79	Thailand	Landrace	11149624200	11027613639	98.91	99.78	34.82	96.95
BG-111	MC587	Guangxi	Cultivar	11250914100	11079068988	98.47	99.63	33.05	96.99
BG-112	MC602	Guangdong	Cultivar	10345312200	10208504687	98.68	99.26	28.29	96.88
BG-113	MC608-11	Guangdong	Cultivar	12023529900	11875239000	98.77	99.61	33.17	96.77
BG-114	MC608	Guangdong	Cultivar	10766857200	10662652541	99.03	99.59	31.74	96.6
BG-115	MC649	Guangdong	Cultivar	13452813300	13256859262	98.54	99.58	39.44	97.04
BG-116	MC67	Guangxi	Landrace	9665408700	9665408400	100	99.79	30.67	96.98
BG-117	MC68	Guangxi	Landrace	10982330400	10865551839	98.94	99.66	29.75	96.88
BG-118	MC69_2	Guangxi	Cultivar	12379433700	12212337706	98.65	99.51	37.93	96.34
BG-119	MC714	Guangxi	Cultivar	11019575100	11019575100	100	99.75	33.34	96.9
BG-120	MC7-1	Guangxi	Landrace	13020575100	12880081893	98.92	99.68	37.94	96.89
BG-121	MC71	Taiwan	CultivarCultivar	11204036400	11059856510	98.71	99.68	32.07	96.92
BG-122	MC72	Shandong	Cultivar	9497432400	9497432100	100	99.79	29.91	96.95
BG-123	MC756	Guangxi	Cultivar	11838188100	11666092413	98.55	99.64	35.39	96.85
BG-124	MC758	Guangxi	Cultivar	12776013000	12591493217	98.56	99.63	37.32	96.83
BG-125	MC777	Guangxi	Cultivar	12107260200	11927527061	98.52	99.68	33.59	96.94
BG-126	MC77	Guangxi	Landrace	11074521300	10879913093	98.24	99.75	33.6	96.93
BG-127	MC78	Guangdong	Cultivar	10218576600	10072530659	98.57	99.76	31.08	96.88
BG-128	MC793	Guangxi	Landrace	12374736000	12204537758	98.62	99.66	34.38	96.92
BG-129	MC794	Guangxi	Landrace	11982479100	11818635154	98.63	99.66	33.86	96.91
BG-130	MC80	Guangdong	Cultivar	9516533400	9516533400	100	99.76	29.55	96.93
BG-131	MC81	Guangdong	Cultivar	11254161000	11196654112	99.49	99.73	33	97.13
BG-132	MC87_1	Guangdong	Cultivar	11603135100	11492752774	99.05	99.36	35.31	95.86
BG-133	MC87	Guangdong	Cultivar	10300209000	10300209000	100	99.8	32.14	97
BG-134	MC8	Hunan	Landrace	10397522100	10397522100	100	99.74	32.55	97.01
BG-135	MC90	Guangxi	Cultivar	11960076600	11808807225	98.74	99.65	32.98	96.84
BG-136	MC91	Taiwan	Cultivar	9999518100	9865828809	98.66	99.75	31.25	96.81
BG-137	9_282	Guangdong	Cultivar	10825666500	10668067240	98.54	99.74	32.78	96.93
BG-138	MC95	Guangdong	Cultivar	10430882700	10312275218	98.86	99.69	30.14	96.82
BG-139	MC96	Hong Kong	Cultivar	10674573900	10495254853	98.32	99.74	33.23	96.84
BG-140	MC98	Guangxi	Cultivar	10320775800	10320775800	100	99.79	32.56	97.04
BG-141	DUS6_14_22	Guangxi	Landrace	10720461000	10641719571	99.27	99.71	30.78	96.86
BG-142	MC1827	Guangdong	Cultivar	11448255600	11336225641	99.02	99.71	32.4	96.9
BG-143	MC10_1	Thailand	Landrace	12546943800	12407855574	98.89	99.7	37.63	96.81
BG-144	MC105	Guangxi	Landrace	10970086500	10813350797	98.57	99.69	31.97	96.87
BG-145	MC115_2	Sichuan	Landrace	12545452200	12421432710	99.01	99.73	37.49	96.9
BG-146	MC118_1	Fujian	Landrace	9905881500	9802871625	98.96	99.71	29.73	96.87
BG-147	MC1_1	Guangxi	Landrace	12168878100	11992965690	98.55	99.72	34.79	96.96
BG-148	MC122_2	Chongqing	Landrace	11257838700	11169062836	99.21	99.69	32.83	96.8
BG-149	MC124_1	Fujian	Landrace	11416888800	11278074350	98.78	99.72	33.88	97.05
BG-150	MC173	Japan	Cultivar	12215980500	12064227726	98.76	99.69	37.68	96.81
BG-151	MC182	Guangdong	Cultivar	9912637500	9817739162	99.04	99.77	31.74	96.81
BG-152	MC192	Fujian	Cultivar	11658615300	11517107380	98.79	99.67	31.1	96.86
BG-153	MC1_NM_2	Guangxi	Landrace	10707552300	10589527376	98.9	99.48	32.71	97.02
BG-154	MC1_NM_3	Guangxi	Landrace	11886891300	11734391677	98.72	99.7	34.98	96.75
BG-155	MC209	Guangxi	Landrace	12477392400	12314703506	98.7	99.71	37.07	96.95
BG-156	MC247	Thailand	Landrace	12499408200	12294321826	98.36	99.71	39.36	96.74
BG-157	MC305-2	Guangxi	Landrace	10545880800	10443614862	99.03	99.59	29.97	96.85
BG-158	MC313	Guangxi	Landrace	11587329900	11458974883	98.89	99.76	35.33	96.87
BG-159	MC33	Bangladesh	Landrace	12270831300	12053389387	98.23	99.51	36.64	96.66
BG-160	MC354	Guangdong	Cultivar	10980534000	10882177916	99.1	99.69	31.26	96.87
BG-161	MC381	Guangxi	Cultivar	11588795100	11457420655	98.87	99.76	34.34	97.08
BG-162	MC462	Guangxi	Landrace	11129665200	11029957942	99.1	99.65	32.23	96.72
BG-163	MC465	Jiangxi	Landrace	11072029500	10974284663	99.12	99.7	31.45	96.96
BG-164	MC478	Guangdong	Cultivar	12035736300	11879050455	98.7	99.73	35.96	96.96
BG-165	MC488	Shandong	Cultivar	12233103300	12082587278	98.77	99.69	36.61	96.98
BG166	MC493	Guangxi	Cultivar	12505778700	12321326051	98.53	99.72	36.66	96.95
BG-167	MC496	Guangxi	Cultivar	12486120300	12309318917	98.58	99.77	36.96	97
BG-168	MC510	Fujian	Cultivar	11441568900	11287723886	98.66	99.71	34.21	96.95
BG-169	MC511	Fujian	Cultivar	11813112000	11661608287	98.72	99.74	36.19	97.11
BG-170	MC51	Guangdong	Cultivar	12836372400	12600019355	98.16	99.72	37.92	96.92
BG-171	MC521	Guangdong	Cultivar	11934584100	11834189105	99.16	99.46	34.69	96.33
BG-172	MC547_12	Guangdong	Cultivar	10161736200	10090697941	99.3	99.6	29.87	96.57
BG-173	MC561	Guangxi	Cultivar	12673970400	12506446535	98.68	99.6	36.08	96.84
BG-174	MC576	Guangdong	Cultivar	9717988200	9542776306	98.2	99.71	29.44	96.92
BG-175	MC580	Guangdong	Cultivar	11574302100	11409834199	98.58	99.72	34.37	96.95
BG-176	MC597_12	Guangdong	Cultivar	11563763100	11427154970	98.82	99.63	34.65	96.97
BG-177	MC609_1	Guangdong	Cultivar	11990999700	11857568571	98.89	99.71	34.38	96.83
BG-178	MC662-1	Guangdong	Cultivar	10831437300	10737831730	99.14	99.75	32.25	96.89
BG-179	A_QC_1	Guangxi	Landrace	11419291200	11252803491	98.54	99.72	33.66	96.96
BG-180	A_QC1H	Guangxi	Landrace	11955970200	11812700693	98.8	99.76	36.96	97.03

## Sheet: Supplementary Table 2
Supplementary Table 2. Statistics of SNP mutation types for 180 bitter gourd accessions
Accession ID	Exonic				Intergenic				Intronic				Splicing				Upstream/Downstream
	exonic_ref_hom	exonic_alt_hom	exonic_het	exonic_total	intergenic_ref_hom	intergenic_alt_hom	intergenic_het	intergenic_total	intronic_ref_hom	intronic_alt_hom	intronic_het	intronic_total	splicing_ref_hom	splicing_alt_hom	splicing_het	splicing_total	upstream/downstream_ref_hom	upstream/downstream_alt_hom	upstream/downstream_het	upstream/downstream_total
A_571	54974	6842	2613	64429	1129898	101082	70054	1301034	153782	19811	5827	179420	249	26	13	288	192799	25918	5970	224687
A_399	52073	9516	2853	64442	1063306	147415	84827	1295548	143861	28443	6716	179020	254	31	5	290	181442	35830	7032	224304
A_602	55394	6968	2113	64475	1129402	106700	63601	1299703	155013	19316	5074	179403	250	28	11	289	193471	25976	5098	224545
A_505	53907	4738	5840	64485	1111634	68295	122427	1302356	151274	12733	15514	179521	246	15	28	289	189321	17149	18353	224823
A_116	51617	10275	2513	64405	1052948	153358	90875	1297181	142633	30486	6125	179244	240	35	13	288	179590	38846	5954	224390
A_68	56057	6389	1977	64423	1140022	99425	61554	1301001	156132	18931	4303	179366	256	23	9	288	196726	23671	4207	224604
A_53	57503	5118	1901	64522	1162183	75990	61552	1299725	159385	15475	4665	179525	255	24	10	289	200882	18635	5226	224743
A_09	56472	6184	1889	64545	1140388	95200	65426	1301014	156851	18410	4264	179525	262	19	9	290	198080	22644	4136	224860
A_518	56974	5605	1908	64487	1149170	90431	61458	1301059	157610	17735	4126	179471	258	24	6	288	200044	20773	4001	224818
A_536	60729	2631	1207	64567	1203670	49756	49459	1302885	168546	7973	3089	179608	273	11	6	290	211535	10359	3064	224958
A_95	56174	6453	1824	64451	1140378	98425	62231	1301034	155112	20121	4040	179273	256	24	8	288	197227	23554	4020	224801
A_106	56611	5987	1870	64468	1124710	99695	75858	1300263	156303	18376	4742	179421	251	26	11	288	197453	22245	5100	224798
A_03	57130	5421	1927	64478	1149024	84286	64440	1297750	158766	16460	4204	179430	257	22	10	289	200310	20246	4044	224600
A_361	58039	4913	1583	64535	1169528	79202	53144	1301874	160001	15771	3795	179567	256	25	9	290	203688	17927	3277	224892
A_142	56399	6099	1967	64465	1135317	98868	63763	1297948	157241	18222	3968	179431	257	26	7	290	198174	22419	4102	224695
A_178	55464	7041	1954	64459	1139771	99025	62870	1301666	155098	20133	4310	179541	252	27	9	288	193989	26301	4331	224621
A_110	57843	5119	1594	64556	1158488	86314	57645	1302447	160476	15323	3781	179580	263	18	7	288	202647	18707	3607	224961
A_164	56813	5920	1724	64457	1151425	91807	57513	1300745	158166	17571	3761	179498	255	25	8	288	199012	22253	3424	224689
A_169	59989	3367	1201	64557	1194702	55490	53068	1303260	166205	10151	3275	179631	270	12	6	288	209727	12174	3005	224906
A_171	57192	5777	1583	64552	1159732	85215	59055	1304002	158223	17315	4105	179643	252	30	8	290	201204	20444	3325	224973
A_587	51071	7217	6214	64502	1000159	101141	200123	1301423	141146	20622	17673	179441	222	32	36	290	179305	27218	18219	224742
A_266	46528	14429	3272	64229	939131	237458	111014	1287603	128026	43173	7487	178686	215	60	14	289	161106	55314	7205	223625
A_191	53925	7366	3056	64347	1122996	110012	67212	1300220	153013	20081	6241	179335	249	30	10	289	191205	27824	5499	224528
A_179	47903	11872	4410	64185	914724	223177	146851	1284752	131461	36725	10667	178853	217	50	23	290	166826	45710	11470	224006
A_90	57535	5415	1596	64546	1141176	90520	69694	1301390	159424	16104	4012	179540	255	25	10	290	200481	20144	4065	224690
A_07	57723	5225	1549	64497	1141517	90090	67521	1299128	158928	16448	4017	179393	254	25	10	289	200781	19608	4385	224774
A_91	56271	6260	1978	64509	1144658	94545	61571	1300774	156946	18516	3991	179453	255	26	9	290	197723	22999	4020	224742
A_379	51749	10205	2472	64426	1045131	163502	88231	1296864	143571	29774	5855	179200	240	39	10	289	180404	38561	5496	224461
A_40	55925	6187	1752	63864	1126041	97292	59518	1282851	154626	19383	3909	177918	250	24	7	281	195659	23358	3769	222786
A_341	55816	6919	1795	64530	1145041	98685	58271	1301997	156663	19107	3836	179606	250	31	9	290	195135	25898	3808	224841
A_519	56477	5989	2048	64514	1155600	86245	56136	1297981	156118	18027	5196	179341	256	21	11	288	197776	22066	4805	224647
A_180	55544	6947	2005	64496	1137818	102363	61135	1301316	153956	20603	4870	179429	246	31	12	289	194563	25344	4752	224659
A_28	56384	6216	1885	64485	1138160	98462	62741	1299363	156905	18544	3962	179411	249	31	9	289	197626	22999	3929	224554
A_608	54207	6585	3530	64322	1047651	129239	111878	1288768	150307	19928	8980	179215	246	23	20	289	190039	24700	9495	224234
A_78	57613	5296	1569	64478	1150775	88609	60030	1299414	158680	16421	4213	179314	254	29	7	290	200805	20118	3765	224688
A_467	57545	5652	1306	64503	1144850	93066	61279	1299195	157981	17314	4188	179483	258	25	5	288	199799	21019	3884	224702
A_513	54837	7463	2021	64321	1132408	106862	59908	1299178	153682	20985	4508	179175	259	19	9	287	192503	28207	3668	224378
A_44	54826	7325	2312	64463	1116447	109053	74320	1299820	154434	20542	4481	179457	249	29	11	289	192496	27107	4825	224428
A_71	57291	5787	1448	64526	1161130	85553	55280	1301963	158324	17311	3856	179491	257	30	3	290	201043	20514	3304	224861
A_77	57075	5599	1839	64513	1148366	91580	60772	1300718	157898	17653	3911	179462	260	22	7	289	200296	20802	3731	224829
A_166	53036	8991	2353	64380	1094559	129366	73075	1297000	148835	25595	4678	179108	248	28	13	289	187097	32663	4623	224383
A_516	56496	5907	2037	64440	1151760	89337	59313	1300410	156416	18186	4698	179300	260	21	9	290	198180	21659	4834	224673
A_147	55413	7246	1826	64485	1140133	100243	61699	1302075	155328	20397	3655	179380	259	20	9	288	194783	26009	3910	224702
A_398	45367	11920	6890	64177	822792	228760	230842	1282394	123411	37729	17570	178710	205	47	37	289	158081	46621	18951	223653
A_157	57967	4974	1585	64526	1159872	85526	55731	1301129	160431	15399	3657	179487	259	22	7	288	202602	18786	3475	224863
A_334	55062	1929	7495	64486	1125435	34603	142267	1302305	152082	6239	21271	179592	251	9	29	289	192495	6987	25505	224987
A_8	52219	5487	6735	64441	1086554	80797	131649	1299000	144297	17438	17664	179399	238	27	22	287	183051	20032	21600	224683
A_39	57517	5624	1386	64527	1161918	84534	53603	1300055	158781	17056	3681	179518	259	25	6	290	201711	20026	3057	224794
A_272	51630	9000	3750	64380	1046870	145445	101256	1293571	143197	25641	9843	178681	232	36	21	289	180142	33059	11040	224241
A_41	56184	6327	1913	64424	1140883	95582	63678	1300143	155810	19508	4159	179477	252	25	11	288	197301	23464	4002	224767
A_146	56282	6379	1796	64457	1132398	98907	67069	1298374	157757	17728	3984	179469	252	28	9	289	196576	23852	4117	224545
A_80	58024	4990	1460	64474	1159793	85458	55169	1300420	161730	14209	3520	179459	259	20	8	287	202934	18516	3401	224851
A_473	54536	7183	2600	64319	1078832	122528	92541	1293901	153038	19921	6134	179093	248	26	12	286	192108	26395	5837	224340
A_358	57881	5284	1354	64519	1159913	86173	55058	1301144	158824	17026	3616	179466	261	19	8	288	202031	19416	3401	224848
A_216	51132	10640	2599	64371	1032346	173699	86251	1292296	141900	31748	5492	179140	231	48	10	289	179029	39532	5532	224093
A_237	60001	3351	1178	64530	1196515	55786	49231	1301532	166388	10177	2938	179503	272	12	4	288	209808	12221	2779	224808
A_67	57535	5338	1543	64416	1159747	84953	54032	1298732	159546	16156	3663	179365	256	25	8	289	201232	19914	3528	224674
A_06	57540	5379	1567	64486	1147398	86511	65592	1299501	159051	16462	3921	179434	253	24	11	288	200815	19975	3830	224620
A_330	57925	5165	1410	64500	1162288	84708	54838	1301834	159492	16389	3667	179548	257	27	5	289	202053	19418	3318	224789
A_87	58851	4454	1136	64441	1176295	73105	49958	1299358	162930	13278	3118	179326	258	24	5	287	206117	15954	2746	224817
A_111	57442	5560	1520	64522	1149574	91616	60382	1301572	158973	16798	3777	179548	252	31	7	290	200565	20569	3740	224874
A_98	58362	4572	1572	64506	1174018	72669	55731	1302418	161716	13907	3847	179470	261	20	7	288	203990	17416	3525	224931
A_368	55463	5263	3775	64501	1123184	77511	100258	1300953	153906	15449	10155	179510	257	19	12	288	193780	19816	11144	224740
A_547	53983	6778	3491	64252	1047594	117162	123301	1288057	149038	20428	8958	178424	232	35	18	285	189703	24995	9405	224103
A_356	57394	5495	1575	64464	1158423	81530	60215	1300168	158050	17191	4106	179347	255	25	8	288	200541	20147	4018	224706
A_54	56720	5766	1994	64480	1131605	97963	70035	1299603	157442	17653	4327	179422	253	24	12	289	198602	21680	4372	224654
A_185	53932	6700	3752	64384	1122183	103397	73986	1299566	153714	17793	7818	179325	257	20	12	289	189959	25313	9124	224396
A_55	57549	5419	1540	64508	1160689	86496	54111	1301296	158689	17242	3573	179504	257	25	8	290	201770	19772	3306	224848
A_482	55198	7290	1955	64443	1118969	115630	64556	1299155	153242	21230	4950	179422	254	29	7	290	192546	27237	4914	224697
A_366	57850	5172	1490	64512	1158972	88307	53457	1300736	159379	16416	3765	179560	259	23	5	287	202114	19401	3258	224773
A_18	32536	24743	4642	61921	603682	427572	148170	1179424	85806	73155	11855	170816	157	96	17	270	109362	93656	11151	214169
A_72	56777	6249	1453	64479	1149251	95322	56092	1300665	157468	18085	3947	179500	244	32	13	289	197987	22942	3817	224746
A_304	54431	7824	2136	64391	1110771	119206	67344	1297321	150854	23222	5128	179204	245	29	13	287	190571	29315	4477	224363
A_MC51	55864	6780	1865	64509	1114658	110379	74135	1299172	155145	20074	4300	179519	247	27	16	290	195260	24920	4604	224784
A_519_1	57430	5205	1899	64534	1166748	78139	55821	1300708	159281	15401	4930	179612	258	20	12	290	200085	19948	4723	224756
A_184_1	57209	4660	2575	64444	1131756	84975	80918	1297649	157779	14797	6799	179375	257	18	12	287	200811	16832	6906	224549
A_5_284	57659	5337	1554	64550	1153609	88220	61095	1302924	159285	16340	3920	179545	258	23	9	290	201369	19684	3835	224888
A_MC465	56696	5313	2537	64546	1137769	87101	77394	1302264	156020	16937	6603	179560	254	17	19	290	197528	19917	7342	224787
A_523_12	56349	6235	1892	64476	1135327	101535	63585	1300447	156779	18427	4270	179476	258	23	8	289	197373	23251	3925	224549
A_5_214	57565	5379	1611	64555	1155102	86435	56947	1298484	158927	16797	3719	179443	253	31	6	290	201049	19930	3536	224515
A_MC192	55936	6623	1862	64421	1145986	97494	57627	1301107	155324	19730	4274	179328	253	25	9	287	196290	24468	3860	224618
A_MC1_1	57315	5666	1540	64521	1153493	88585	57596	1299674	158915	16859	3799	179573	250	29	10	289	200010	21017	3740	224767
A_MC580	54925	6632	2940	64497	1134836	98714	68142	1301692	155083	18488	6019	179590	258	25	7	290	193163	24878	6759	224800
A_127_1	56162	6314	1911	64387	1140007	99766	60391	1300164	156322	19020	4133	179475	251	28	9	288	196985	23335	4312	224632
A_87_1	49055	10380	4308	63743	878913	233653	154253	1266819	135235	31048	11401	177684	204	56	25	285	173512	38443	10730	222685
A_DUS6_14_22	57400	5514	1603	64517	1150215	91290	56628	1298133	159512	16480	3542	179534	253	28	9	290	200297	20496	3641	224434
A_MC33	44446	13506	6345	64297	865329	210960	217206	1293495	119225	41426	18198	178849	193	58	35	286	153120	51612	19264	223996
A_MC118_1	57163	5595	1777	64535	1151072	87319	62267	1300658	157990	16798	4671	179459	260	18	11	289	199289	20239	5046	224574
A_608_11	54460	6577	3299	64336	1102210	106656	84037	1292903	153102	18375	7709	179186	247	26	14	287	191229	24637	8098	223964
A_649	56182	5098	3266	64546	1140136	76257	85904	1302297	155562	15656	8381	179599	255	21	13	289	196528	18974	9482	224984
A_MC10_1	56444	6318	1794	64556	1124879	100876	75899	1301654	156157	19061	4371	179589	260	22	8	290	197007	23516	4324	224847
A_09_304	57600	5334	1622	64556	1158088	85312	56389	1299789	159565	16417	3570	179552	255	26	8	289	201347	19836	3506	224689
A_MC561	54502	7573	2391	64466	1096801	115837	85420	1298058	152409	21199	5795	179403	248	27	14	289	191392	27351	5816	224559
A_MC105	57624	5308	1592	64524	1139952	90369	70521	1300842	159307	15933	4309	179549	258	20	10	288	200736	19707	4319	224762
A_5_226	57499	5462	1595	64556	1154514	86982	59154	1300650	158957	16887	3785	179629	252	31	7	290	201030	20102	3732	224864
A_QC_1	55085	6829	2495	64409	1127067	105110	67026	1299203	155457	19164	4719	179340	256	25	7	288	194138	25480	4925	224543
A_QC1H	56494	4857	3200	64551	1153432	75234	72042	1300708	157341	15195	7021	179557	249	20	19	288	197311	18817	8599	224727
A_MC122_2	56449	5865	2197	64511	1130273	95884	70273	1296430	157126	17480	4746	179352	258	23	8	289	197563	21515	5353	224431
A_MC115_2	55872	6702	1963	64537	1115231	108444	76238	1299913	155196	19944	4400	179540	251	26	12	289	194999	24615	5163	224777
A_756	54600	7334	2491	64425	1101971	111529	83860	1297360	151795	21076	6419	179290	244	32	11	287	192293	25827	6318	224438
A_292_1	42715	14453	6993	64161	812513	263517	203203	1279233	116159	44739	17611	178509	190	65	33	288	147705	55327	20306	223338
A_MC209	56083	5979	2354	64416	1133576	93488	74607	1301671	155522	18057	5839	179418	254	19	14	287	196741	21918	6140	224799
A_HJS1827	56473	6031	1976	64480	1157979	86294	56568	1300841	156661	18438	4196	179295	255	26	9	290	197958	22330	4355	224643
A_04_1	57850	5198	1513	64561	1163593	82924	56799	1303316	159954	15755	3891	179600	254	26	9	289	201653	19325	3990	224968
A_5_318	57518	5442	1586	64546	1156510	86524	60524	1303558	158738	16875	3999	179612	257	26	7	290	200601	20327	4091	225019
A_MC478	56360	6164	2013	64537	1149511	94254	58752	1302517	157761	17441	4387	179589	249	32	9	290	197970	22500	4346	224816
A_MC496	56277	5325	2942	64544	1150450	79777	69676	1299903	157720	15286	6569	179575	250	23	17	290	197096	19841	7742	224679
A_MC662_1	57448	5504	1561	64513	1159358	86298	54447	1300103	159254	16677	3605	179536	255	26	8	289	201059	20359	3215	224633
A_MC510	54654	5246	4610	64510	1102433	82711	117722	1302866	151639	15268	12675	179582	236	25	27	288	190588	19678	14605	224871
A_5_323	57195	5601	1726	64522	1144468	94934	62759	1302161	158142	16920	4479	179541	255	24	11	290	200053	20309	4541	224903
A_169_1	52185	9697	2565	64447	1050538	155149	92210	1297897	143832	28987	6377	179196	246	33	11	290	181061	36895	6444	224400
A_117_2	56584	6225	1690	64499	1152828	92150	57253	1302231	156778	18706	4071	179555	253	24	13	290	197795	23456	3547	224798
A_MC354	57220	5524	1791	64535	1157120	88703	56002	1301825	159388	16266	3916	179570	258	23	8	289	200915	20195	3609	224719
A_MC173	53584	6875	4039	64498	1098192	99955	103344	1301491	147845	21210	10364	179419	245	23	21	289	188220	25617	10909	224746
A_09_222	57593	5318	1646	64557	1157476	84583	59166	1301225	159842	15999	3810	179651	254	23	13	290	201403	19782	3676	224861
A_5_241	57564	5451	1528	64543	1154465	86671	58168	1299304	159038	16908	3651	179597	252	31	7	290	200963	20042	3650	224655
A_545_11	57062	5501	1999	64562	1142144	93035	65479	1300658	158997	16144	4343	179484	264	21	5	290	198925	20956	4630	224511
A_7_1	57355	5387	1811	64553	1135341	91367	75486	1302194	158105	16661	4844	179610	258	24	6	288	199853	19885	5072	224810
A_MC493	57229	5170	2166	64565	1151093	87227	64220	1302540	158764	15919	4949	179632	259	19	11	289	200890	19049	4972	224911
A_MC511	53795	2433	8345	64573	1111470	44605	147648	1303723	149699	7388	22626	179713	243	8	39	290	188702	9138	27183	225023
A_MC124_1	56849	5865	1823	64537	1144539	89375	68886	1302800	156948	18096	4569	179613	252	28	9	289	198937	21639	4290	224866
A_5_417	57527	5443	1567	64537	1154538	88236	59378	1302152	159452	16276	3837	179565	249	32	8	289	201093	20040	3708	224841
A_5_41	57509	5398	1657	64564	1158798	84799	56948	1300545	159654	16472	3516	179642	251	29	8	288	200919	20425	3534	224878
A_05_1	37130	17428	9420	63978	688109	309936	277773	1275818	98106	53927	25927	177960	162	78	48	288	124697	69711	28320	222728
A_9_282	57382	5455	1676	64513	1150832	89810	61861	1302503	159060	16813	3677	179550	256	27	6	289	200961	20172	3707	224840
A_5_297	57405	5489	1655	64549	1152992	90250	60008	1303250	159453	16193	3958	179604	257	26	6	289	201068	20183	3725	224976
A_10_2	54331	7507	2581	64419	1124165	108561	67201	1299927	153705	20744	4896	179345	254	24	11	289	191877	27763	4879	224519
A_2018_2	55734	6642	2093	64469	1133902	104195	61407	1299504	155080	19399	4883	179362	250	27	12	289	195245	24660	4492	224397
A_170_1	56689	6089	1747	64525	1128696	97224	73812	1299732	156668	18331	4520	179519	252	25	13	290	197788	22645	4463	224896
A_MC576	55736	5022	3691	64449	1124992	77208	97834	1300034	154101	15409	9870	179380	247	21	22	290	195094	18538	11006	224638
A_MC462	57004	5581	1977	64562	1129032	96442	73071	1298545	158792	16722	4030	179544	257	26	7	290	199850	20512	4295	224657
A_MC381	60211	3067	1264	64542	1201894	50219	50522	1302635	166712	9613	3165	179490	274	10	5	289	210890	11078	2833	224801
A_5_79	57560	5389	1600	64549	1157727	85575	56878	1300180	159159	16573	3835	179567	252	28	9	289	201280	19738	3803	224821
A_MC547_12	55183	6529	2666	64378	1060110	128036	99935	1288081	153105	19601	6385	179091	249	24	16	289	193102	24395	6569	224066
A_5_274	57800	5263	1488	64551	1154946	82856	63491	1301293	159277	16297	3966	179540	254	22	14	290	201391	19352	4110	224853
A_MC597_12	53835	5859	4804	64498	1121568	81683	99055	1302306	151693	15589	12298	179580	253	18	19	290	188881	21637	14152	224670
A_491_1	57025	4819	2718	64562	1148686	79150	74590	1302426	157755	15002	6845	179602	260	21	9	290	199138	17607	8040	224785
A_MC521	51754	8067	4117	63938	1022073	136027	116753	1274853	144623	22059	10886	177568	231	36	19	286	182082	28843	11941	222866
A_MC609_1	56560	5914	2006	64480	1141635	91867	66933	1300435	156807	17830	4879	179516	252	26	10	288	197300	22201	5160	224661
A_556_1	55984	6311	2214	64509	1137083	97080	67958	1302121	156648	18051	4861	179560	249	28	13	290	196294	23833	4579	224706
A_09_324	57530	5339	1649	64518	1157347	85509	56656	1299512	159556	16470	3537	179563	254	26	9	289	201299	19882	3565	224746
A_MC313	56111	6652	1669	64432	1120198	107075	70469	1297742	154529	20614	4346	179489	251	28	11	290	196310	24190	4198	224698
A_123_1	55643	5750	3075	64468	1114486	92214	95757	1302457	153886	17733	7945	179564	248	25	16	289	195010	21477	8374	224861
A_11_1	47881	13704	2790	64375	979034	215369	96197	1290600	131164	41079	6728	178971	216	62	11	289	165131	51494	6915	223540
A_777	55429	7284	1738	64451	1135667	101613	63383	1300663	153548	21254	4500	179302	257	23	9	289	193237	27282	4063	224582
A_MC488	56367	5950	2215	64532	1142411	89791	69452	1301654	155796	18249	5429	179474	248	26	14	288	196752	22052	6021	224825
A_144_1	54190	7929	2374	64493	1101959	118154	80172	1300285	153056	21452	4914	179422	245	30	15	290	190469	29180	4919	224568
A_794	54368	5841	4271	64480	1129055	84631	86342	1300028	151537	17460	10311	179308	251	23	16	290	190753	21256	12594	224603
A_69_2	48054	12208	3918	64180	916561	228321	138888	1283770	131276	37642	9854	178772	214	51	25	290	167063	46942	9896	223901
A_5_228	57554	5479	1516	64549	1156894	86983	55273	1299150	159057	16866	3592	179515	253	31	6	290	201059	20084	3556	224699
A_14_1	47190	14087	3037	64314	956561	226928	97981	1281470	129986	41557	7097	178640	221	53	15	289	163114	53151	6667	222932
A_5_278	57851	5184	1499	64534	1160411	78657	59468	1298536	160168	15785	3499	179452	259	24	7	290	202183	19067	3464	224714
A_793	54952	6775	2772	64499	1113296	96827	88938	1299061	154226	18568	6671	179465	250	25	15	290	192807	25069	6666	224542
A_MC247	54983	7264	2274	64521	1110566	116020	74662	1301248	152311	22250	4958	179519	249	28	11	288	192437	27478	4892	224807
A_MC182	56109	5582	2401	64092	1142483	83791	62301	1288575	155442	17295	5952	178689	251	21	10	282	196065	20930	5932	222927
A_MC1_NM_3	57053	5553	1938	64544	1142652	84861	73441	1300954	157909	16999	4611	179519	257	24	8	289	199913	20033	4681	224627
A_758	56042	6036	2342	64420	1109338	103896	84000	1297234	154988	18194	6165	179347	242	32	14	288	196458	22383	5713	224554
A_17_2	53749	8815	1948	64512	1098632	131443	68707	1298782	147438	27250	4664	179352	239	38	9	286	186685	33651	4196	224532
A_714	55570	6959	1944	64473	1138145	99630	62985	1300760	154408	20509	4433	179350	262	21	7	290	194423	25709	4409	224541
A_188	54383	8151	1925	64459	1130159	110029	60754	1300942	152900	22488	3925	179313	252	30	7	289	190905	29846	3660	224411
A_108	56033	6713	1693	64439	1134436	104510	58685	1297631	155138	20214	3940	179292	241	35	13	289	196295	24442	3820	224557
A_MC305_2	57048	5790	1693	64531	1139842	90707	69013	1299562	157923	17546	3955	179424	257	20	12	289	199678	20611	4054	224343
A_280	52420	6094	5904	64418	1076096	90658	129536	1296290	144318	19173	15843	179334	242	25	22	289	183676	22012	18792	224480
A_498	56540	6103	1804	64447	1143181	95575	61841	1300597	157541	17719	4188	179448	245	35	8	288	197246	23038	4410	224694
A_295	51348	10336	2706	64390	1034376	168437	92234	1295047	141963	30640	6419	179022	245	35	9	289	179670	38458	6100	224228
A_135	57376	5362	1768	64506	1145623	86499	68271	1300393	158953	16447	4080	179480	256	25	8	289	200805	19963	3934	224702
A_542	55891	6487	2099	64477	1145899	97176	58852	1301927	156979	18700	3923	179602	256	26	8	290	196931	24029	3747	224707
A_336	55543	6972	1986	64501	1139243	100490	61665	1301398	156307	19037	4197	179541	254	26	10	290	194239	26465	3906	224610
A_145	56812	6212	1456	64480	1154310	90410	57042	1301762	157589	18049	3910	179548	256	23	10	289	199263	22081	3510	224854
A_81	60206	3082	1213	64501	1202071	50523	49464	1302058	166671	9727	3094	179492	274	10	5	289	211033	11233	2669	224935
A_215	54314	7421	2644	64379	1096267	113972	85526	1295765	151777	20707	6753	179237	250	26	11	287	190703	26720	6894	224317
A_52	57854	4856	1811	64521	1160180	84574	56529	1301283	160378	15208	3926	179512	261	21	7	289	202541	18461	3788	224790
A_MC1_NM_2	56572	4894	3099	64565	1134209	85128	83290	1302627	155585	15335	8686	179606	256	22	12	290	197439	17992	9384	224815
A_353	56127	6282	2081	64490	1148804	92302	59774	1300880	157216	18157	4191	179564	253	25	12	290	196817	23548	4300	224665
A_298	56101	6385	1997	64483	1141027	97631	62122	1300780	156878	18596	3957	179431	254	31	5	290	196654	23836	4212	224702
A_96	56118	6663	1678	64459	1133013	101387	67148	1301548	153850	21127	4436	179413	255	25	10	290	196757	24065	4065	224887
A_204	55320	6900	2286	64506	1116669	107471	76991	1301131	155866	19142	4522	179530	244	31	13	288	194440	25524	4663	224627
A_547_1	53686	7244	3374	64304	1055272	132035	99819	1287126	150864	20857	7447	179168	236	34	19	289	189796	26312	7899	224007
A_101	56586	5919	1919	64424	1139606	92313	67256	1299175	156244	18144	5123	179511	256	25	8	289	197319	21934	5483	224736
A_10_3	56525	6087	1868	64480	1147385	94256	59251	1300892	156443	18900	4137	179480	258	24	6	288	197954	22742	3845	224541

## Sheet: Supplementary Table 3
Supplementary Table 3. Statistics of SNPs density and nucleotide diversity for each chromosome
Chromosome	Number of SNP	Chrmosome length (Kb)	Density of SNP (SNP/kb)	Nucleotide diversity (θπ value)
MC01	119470	21148.4	5.64913	0.000764364
MC02	241108	21142.6	11.4039	0.00125514
MC03	160989	19356.2	8.3172	0.00110485
MC04	251034	26971.9	9.30724	0.00122528
MC05	102505	19887.1	5.15434	0.000824266
MC06	172474	30002.8	5.7486	0.000893033
MC07	161896	16384.5	9.88104	0.00114485
MC08	220587	34593.4	6.37656	0.00098253
MC09	115669	23893.4	4.84104	0.000740944
MC10	99392	18081.9	5.49675	0.00079825
MC11	130731	19918.4	6.56333	0.000912802

## Sheet: Supplementary Table 4
Supplementary Table 4. Genomic regions and genes that showed divergence among subpopulation comparison
Chr	Start	End	Select_group	Gene list
MC01	1	25000	P3_vs_P4_P4_selected(pi)	MC01g_new0001|MC01g_new0001|MC01g0001|MC01g0001
MC01	35001	55000	P3_vs_P4_P4_selected(pi)	MC01g_new0003|MC01g_new0002|MC01g_new0003|MC01g_new0002|MC01g_new0004|MC01g_new0004
MC01	85001	100000	P3_vs_P4_P4_selected(pi)	MC01g_new0005|MC01g_new0005
MC01	160001	170000	P1_vs_P2_P2_selected(pi)	MC01g0002
MC01	165001	175000	P3_vs_P4_P4_selected(pi)	MC01g0002
MC01	255001	265000	P1_vs_P5_P5_selected(pi)	MC01g0003
MC01	255001	270000	P1_vs_P2_P2_selected(pi)|P1_vs_P4_P4_selected(pi)	MC01g0003|MC01g0003
MC01	260001	270000	P3_vs_P4_P4_selected(pi)	MC01g0003
MC01	285001	300000	P3_vs_P4_P4_selected(pi)	MC01g_new0006|MC01g_new0006
MC01	315001	325000	P3_vs_P4_P4_selected(pi)	MC01g_new0007|MC01g0004
MC01	380001	400000	P3_vs_P4_P4_selected(pi)	MC01g0005|MC01g0005|MC01g_new0008|MC01g_new0008
MC01	385001	395000	P1_vs_P4_P4_selected(pi)|P5_vs_P2_P2_selected(pi)|P5_vs_P4_P4_selected(pi)	MC01g0005|MC01g_new0008
MC01	385001	400000	P1_vs_P3_P3_selected(pi)|P5_vs_P3_P3_selected(pi)	MC01g0005|MC01g_new0008|MC01g_new0008
MC01	390001	400000	P2_vs_P3_P3_selected(pi)|P4_vs_P3_P3_selected(pi)	MC01g_new0008
MC01	405001	415000	P3_vs_P4_P4_selected(pi)	MC01g_new0009
MC01	455001	465000	P1vsP4(fst)|P2vsP4(fst)	MC01g0006
MC01	455001	470000	P3_vs_P4_P4_selected(pi)	MC01g0006|MC01g0006
MC01	490001	500000	P3_vs_P4_P4_selected(pi)	MC01g_new0010
MC01	590001	635000	P3_vs_P4_P4_selected(pi)	MC01g0008|MC01g_new0011|MC01g0008|MC01g_new0011|MC01g_new0011|MC01g_new0012|MC01g_new0012|MC01g0009
MC01	650001	660000	P1_vs_P3_P3_selected(pi)|P2_vs_P3_P3_selected(pi)|P5_vs_P3_P3_selected(pi)	MC01g_new0013
MC01	650001	665000	P3_vs_P4_P4_selected(pi)	MC01g_new0013|MC01g_new0013
MC01	655001	665000	P2vsP4(fst)	MC01g_new0013
MC01	750001	765000	P3_vs_P4_P4_selected(pi)|P5_vs_P4_P4_selected(pi)	MC01g_new0014|MC01g_new0014
MC01	755001	765000	P1_vs_P4_P4_selected(pi)	MC01g_new0014
MC01	815001	825000	P1_vs_P4_P4_selected(pi)	MC01g0010
MC01	825001	840000	P3_vs_P4_P4_selected(pi)	MC01g_new0015|MC01g_new0015
MC01	935001	945000	P3_vs_P4_P4_selected(pi)	MC01g_new0016
MC01	935001	950000	P5_vs_P4_P4_selected(pi)	MC01g_new0016|MC01g_new0016
MC01	955001	965000	P1_vs_P3_P3_selected(pi)	MC01g0011
MC01	955001	970000	P1_vs_P4_P4_selected(pi)|P3_vs_P4_P4_selected(pi)	MC01g0011|MC01g0011
MC01	960001	970000	P1vsP4(fst)	MC01g0011
MC01	965001	975000	P1vsP4(fst)	MC01g0011
MC01	990001	1015000	P3_vs_P4_P4_selected(pi)	MC01g_new0017|MC01g_new0017|MC01g_new0018|MC01g_new0018
MC01	1025001	1080000	P3_vs_P4_P4_selected(pi)	MC01g0012|MC01g0012|MC01g0013|MC01g0014|MC01g0013|MC01g0014|MC01g_new0019|MC01g_new0020|MC01g_new0020|MC01g0015
MC01	1050001	1060000	P1vsP4(fst)	MC01g0013|MC01g_new0019
MC01	1070001	1080000	P1_vs_P4_P4_selected(pi)	MC01g_new0020|MC01g0015
MC01	1085001	1095000	P1_vs_P2_P2_selected(pi)	MC01g0016
MC01	1085001	1100000	P3_vs_P4_P4_selected(pi)	MC01g0016|MC01g0016
MC01	1135001	1150000	P3_vs_P4_P4_selected(pi)	MC01g_new0021|MC01g_new0021
MC01	1175001	1190000	P3_vs_P4_P4_selected(pi)	MC01g_new0022|MC01g_new0022
MC01	1215001	1225000	P4_vs_P1_P1_selected(pi)	MC01g_new0023
MC01	1215001	1235000	P3_vs_P4_P4_selected(pi)	MC01g_new0023|MC01g_new0023|MC01g_new0024|MC01g_new0023|MC01g_new0024
MC01	1220001	1235000	P5_vs_P2_P2_selected(pi)|P5_vs_P4_P4_selected(pi)	MC01g_new0023|MC01g_new0024|MC01g_new0023|MC01g_new0024
MC01	1255001	1265000	P1_vs_P3_P3_selected(pi)|P3_vs_P4_P4_selected(pi)|P5_vs_P2_P2_selected(pi)|P5_vs_P3_P3_selected(pi)|P5_vs_P4_P4_selected(pi)	MC01g_new0025
MC01	1275001	1285000	P1vsP4(fst)|P5_vs_P3_P3_selected(pi)	MC01g_new0026
MC01	1275001	1290000	P5_vs_P4_P4_selected(pi)	MC01g_new0026|MC01g_new0026|MC01g_new0027|MC01g0018
MC01	1275001	1295000	P2_vs_P4_P4_selected(pi)	MC01g_new0026|MC01g_new0026|MC01g_new0027|MC01g0018|MC01g0018|MC01g_new0028|MC01g_new0027|MC01g_new0026
MC01	1275001	1320000	P3_vs_P4_P4_selected(pi)	MC01g_new0026|MC01g_new0026|MC01g_new0027|MC01g0018|MC01g0018|MC01g_new0028|MC01g_new0027|MC01g_new0026|MC01g_new0028|MC01g0018|MC01g_new0028|MC01g_new0029|MC01g_new0029
MC01	1285001	1295000	P1_vs_P4_P4_selected(pi)	MC01g0018|MC01g_new0028|MC01g_new0027|MC01g_new0026
MC01	1305001	1315000	P2vsP4(fst)	MC01g_new0029
MC01	1310001	1320000	P2vsP4(fst)|P1_vs_P4_P4_selected(pi)	MC01g_new0029
MC01	1335001	1355000	P3_vs_P4_P4_selected(pi)	MC01g_new0030|MC01g_new0030|MC01g_new0030
MC01	1395001	1420000	P3_vs_P4_P4_selected(pi)	MC01g_new0031|MC01g_new0031|MC01g_new0032
MC01	1415001	1425000	P1_vs_P2_P2_selected(pi)|P1_vs_P5_P5_selected(pi)	MC01g_new0032
MC01	1505001	1525000	P3_vs_P4_P4_selected(pi)	MC01g_new0033|MC01g_new0033|MC01g_new0033
MC01	1580001	1595000	P3_vs_P4_P4_selected(pi)	MC01g0019|MC01g0019
MC01	1610001	1625000	P3_vs_P4_P4_selected(pi)	MC01g0021|MC01g0020|MC01g0021|MC01g0020
MC01	1655001	1665000	P3_vs_P4_P4_selected(pi)	MC01g_new0035
MC01	1670001	1680000	P3_vs_P4_P4_selected(pi)	MC01g_new0036|MC01g_new0037
MC01	1715001	1725000	P3_vs_P4_P4_selected(pi)	MC01g0022
MC01	1730001	1745000	P1_vs_P3_P3_selected(pi)	MC01g0022|MC01g_new0038|MC01g0023|MC01g_new0038
MC01	1730001	1765000	P3_vs_P4_P4_selected(pi)	MC01g0022|MC01g_new0038|MC01g0023|MC01g_new0038|MC01g_new0038|MC01g_new0040|MC01g_new0039|MC01g_new0040|MC01g_new0039|MC01g_new0040
MC01	1735001	1745000	P2_vs_P3_P3_selected(pi)	MC01g_new0038
MC01	1740001	1750000	P2_vs_P4_P4_selected(pi)	MC01g_new0038
MC01	1740001	1755000	P2_vs_P5_P5_selected(pi)	MC01g_new0038|MC01g_new0040|MC01g_new0039
MC01	1740001	1760000	P3_vs_P5_P5_selected(pi)	MC01g_new0038|MC01g_new0040|MC01g_new0039|MC01g_new0040|MC01g_new0039
MC01	1745001	1755000	P1_vs_P5_P5_selected(pi)	MC01g_new0040|MC01g_new0039
MC01	1785001	1860000	P3_vs_P4_P4_selected(pi)	MC01g_new0041|MC01g_new0041|MC01g_new0041|MC01g_new0042|MC01g_new0042|MC01g_new0043|MC01g_new0043|MC01g0024|MC01g_new0043|MC01g0024|MC01g_new0044|MC01g_new0044|MC01g0025|MC01g_new0044|MC01g0025|MC01g_new0045|MC01g_new0045
MC01	1795001	1805000	P2_vs_P3_P3_selected(pi)|P2_vs_P4_P4_selected(pi)|P2_vs_P5_P5_selected(pi)	MC01g_new0041
MC01	1810001	1825000	P4_vs_P1_P1_selected(pi)	MC01g_new0043|MC01g0024|MC01g_new0043|MC01g0024
MC01	1815001	1825000	P4_vs_P3_P3_selected(pi)	MC01g_new0043|MC01g0024
MC01	1845001	1855000	P1_vs_P2_P2_selected(pi)|P4_vs_P2_P2_selected(pi)|P5_vs_P2_P2_selected(pi)	MC01g_new0045
MC01	1930001	1940000	P3_vs_P4_P4_selected(pi)	MC01g0026
MC01	1950001	1960000	P2_vs_P1_P1_selected(pi)|P3_vs_P4_P4_selected(pi)|P5_vs_P1_P1_selected(pi)	MC01g0026
MC01	2025001	2035000	P3_vs_P4_P4_selected(pi)	MC01g0027
MC01	2065001	2100000	P3_vs_P4_P4_selected(pi)	MC01g_new0046|MC01g_new0046|MC01g0028|MC01g0028|MC01g0029|MC01g_new0047|MC01g0029|MC01g_new0047
MC01	2075001	2085000	P5_vs_P1_P1_selected(pi)	MC01g0028
MC01	2110001	2140000	P3_vs_P4_P4_selected(pi)	MC01g_new0048|MC01g_new0048|MC01g_new0049|MC01g_new0050|MC01g_new0048|MC01g_new0049|MC01g_new0050|MC01g_new0050
MC01	2150001	2220000	P3_vs_P4_P4_selected(pi)	MC01g0030|MC01g0031|MC01g0030|MC01g0031|MC01g_new0051|MC01g0031|MC01g_new0051|MC01g_new0052|MC01g_new0052|MC01g_new0053|MC01g0032|MC01g_new0054|MC01g0032|MC01g_new0054|MC01g0032|MC01g_new0054|MC01g0032
MC01	2185001	2195000	P1_vs_P2_P2_selected(pi)|P4_vs_P2_P2_selected(pi)	MC01g0032|MC01g_new0052|MC01g_new0053
MC01	2280001	2295000	P3_vs_P4_P4_selected(pi)	MC01g_new0055|MC01g_new0055
MC01	2330001	2340000	P3_vs_P4_P4_selected(pi)	MC01g0033|MC01g_new0056
MC01	2375001	2385000	P3_vs_P4_P4_selected(pi)	MC01g0034|MC01g_new0057
MC01	2400001	2435000	P3_vs_P4_P4_selected(pi)	MC01g_new0059|MC01g_new0058|MC01g0035|MC01g_new0060|MC01g_new0059|MC01g_new0061|MC01g_new0058|MC01g0035|MC01g_new0062|MC01g_new0060|MC01g_new0061|MC01g_new0062|MC01g_new0064|MC01g_new0065|MC01g_new0060|MC01g_new0063|MC01g_new0061|MC01g_new0065|MC01g_new0066|MC01g_new0064|MC01g_new0062|MC01g_new0063|MC01g_new0066|MC01g_new0065
MC01	2605001	2615000	P3_vs_P4_P4_selected(pi)	MC01g_new0067
MC01	2655001	2695000	P3_vs_P4_P4_selected(pi)	MC01g_new0068|MC01g_new0068|MC01g0037|MC01g0037|MC01g_new0069|MC01g_new0069
MC01	2670001	2680000	P1_vs_P3_P3_selected(pi)|P1_vs_P4_P4_selected(pi)	MC01g0037
MC01	2670001	2690000	P1_vs_P2_P2_selected(pi)	MC01g0037|MC01g_new0069
MC01	2680001	2690000	P4_vs_P2_P2_selected(pi)|P5_vs_P2_P2_selected(pi)	MC01g_new0069
MC01	2700001	2725000	P3_vs_P4_P4_selected(pi)	MC01g_new0070|MC01g_new0070|MC01g_new0071|MC01g_new0071|MC01g_new0070|MC01g_new0072|MC01g_new0071|MC01g_new0072
MC01	2705001	2715000	P5_vs_P2_P2_selected(pi)	MC01g_new0070|MC01g_new0071
MC01	2705001	2720000	P1_vs_P2_P2_selected(pi)	MC01g_new0070|MC01g_new0071|MC01g_new0071|MC01g_new0070|MC01g_new0072
MC01	2710001	2720000	P1_vs_P4_P4_selected(pi)|P1_vs_P5_P5_selected(pi)	MC01g_new0071|MC01g_new0070|MC01g_new0072
MC01	2785001	2800000	P3_vs_P4_P4_selected(pi)	MC01g0038|MC01g0039|MC01g0038|MC01g0039
MC01	2790001	2800000	P3_vs_P2_P2_selected(pi)|P4_vs_P2_P2_selected(pi)|P4_vs_P5_P5_selected(pi)	MC01g0038|MC01g0039
MC01	2810001	2840000	P3_vs_P4_P4_selected(pi)	MC01g_new0073|MC01g_new0073|MC01g_new0074|MC01g_new0075|MC01g0040|MC01g_new0074|MC01g_new0075|MC01g0040|MC01g0040
MC01	2875001	2890000	P3_vs_P4_P4_selected(pi)	MC01g_new0076|MC01g_new0076
MC01	2990001	3005000	P1_vs_P2_P2_selected(pi)|P1_vs_P4_P4_selected(pi)|P1_vs_P5_P5_selected(pi)	MC01g_new0077|MC01g0041|MC01g_new0077|MC01g0041
MC01	2995001	3005000	P3_vs_P4_P4_selected(pi)	MC01g_new0077|MC01g0041
MC01	3080001	3095000	P3_vs_P4_P4_selected(pi)	MC01g0042|MC01g0042
MC01	3165001	3180000	P3_vs_P4_P4_selected(pi)	MC01g_new0078|MC01g_new0079|MC01g_new0078|MC01g_new0079
MC01	3180001	3190000	P1vsP2(fst)	MC01g_new0080
MC01	3185001	3205000	P3_vs_P4_P4_selected(pi)	MC01g_new0080|MC01g_new0080|MC01g_new0081|MC01g_new0081
MC01	3220001	3235000	P3_vs_P4_P4_selected(pi)	MC01g_new0082|MC01g_new0082
MC01	3255001	3275000	P3_vs_P4_P4_selected(pi)	MC01g_new0084|MC01g_new0083|MC01g_new0084|MC01g_new0083|MC01g_new0084
MC01	3265001	3275000	P1_vs_P2_P2_selected(pi)	MC01g_new0084
MC01	3280001	3290000	P1_vs_P2_P2_selected(pi)|P1_vs_P4_P4_selected(pi)|P1_vs_P5_P5_selected(pi)	MC01g_new0085
MC01	3280001	3295000	P3_vs_P4_P4_selected(pi)	MC01g_new0085|MC01g_new0085
MC01	3285001	3295000	P3_vs_P5_P5_selected(pi)	MC01g_new0085
MC01	3325001	3340000	P3_vs_P4_P4_selected(pi)	MC01g_new0086|MC01g_new0086
MC01	3345001	3355000	P1_vs_P4_P4_selected(pi)|P3_vs_P4_P4_selected(pi)|P5_vs_P4_P4_selected(pi)	MC01g_new0087
MC01	3345001	3360000	P5_vs_P2_P2_selected(pi)	MC01g_new0087|MC01g_new0087
MC01	3350001	3360000	P2vsP4(fst)|P1_vs_P2_P2_selected(pi)	MC01g_new0087
MC01	3360001	3370000	P2vsP4(fst)	MC01g0043
MC01	3365001	3375000	P1_vs_P2_P2_selected(pi)	MC01g0043
MC01	3415001	3445000	P3_vs_P4_P4_selected(pi)	MC01g_new0089|MC01g_new0089|MC01g_new0090|MC01g_new0090
MC01	3430001	3440000	P1vsP4(fst)	MC01g_new0090
MC01	3480001	3495000	P3_vs_P4_P4_selected(pi)	MC01g_new0092|MC01g_new0091|MC01g0044|MC01g_new0092|MC01g_new0091|MC01g0044
MC01	3505001	3525000	P3_vs_P4_P4_selected(pi)	MC01g_new0093|MC01g_new0093|MC01g_new0094|MC01g_new0093|MC01g_new0094
MC01	3530001	3545000	P3_vs_P4_P4_selected(pi)	MC01g_new0095|MC01g_new0096|MC01g_new0095
MC01	3565001	3575000	P5_vs_P4_P4_selected(pi)	MC01g_new0098
MC01	3565001	3580000	P3_vs_P4_P4_selected(pi)	MC01g_new0098|MC01g_new0098
MC01	3585001	3595000	P1_vs_P3_P3_selected(pi)|P5_vs_P4_P4_selected(pi)	MC01g_new0099
MC01	3585001	3600000	P2_vs_P3_P3_selected(pi)|P3_vs_P4_P4_selected(pi)|P5_vs_P3_P3_selected(pi)	MC01g_new0099|MC01g_new0099
MC01	3590001	3600000	P4_vs_P3_P3_selected(pi)	MC01g_new0099
MC01	3620001	3630000	P3_vs_P4_P4_selected(pi)	MC01g0045
MC01	3645001	3670000	P3_vs_P4_P4_selected(pi)	MC01g_new0100|MC01g0047|MC01g_new0100|MC01g0047
MC01	3650001	3660000	P2vsP4(fst)	MC01g0047|MC01g_new0100
MC01	3655001	3665000	P1vsP4(fst)|P2vsP4(fst)	MC01g0047
MC01	3660001	3670000	P5_vs_P1_P1_selected(pi)|P5_vs_P2_P2_selected(pi)|P5_vs_P4_P4_selected(pi)	MC01g0047
MC01	3675001	3685000	P1_vs_P4_P4_selected(pi)|P5_vs_P2_P2_selected(pi)|P5_vs_P4_P4_selected(pi)	MC01g_new0101
MC01	3675001	3700000	P3_vs_P4_P4_selected(pi)	MC01g_new0101|MC01g_new0101|MC01g_new0102|MC01g_new0102|MC01g_new0104|MC01g_new0103
MC01	3705001	3725000	P3_vs_P4_P4_selected(pi)	MC01g_new0105|MC01g0048|MC01g0048|MC01g_new0105|MC01g0048
MC01	3730001	3740000	P3_vs_P4_P4_selected(pi)|P4_vs_P1_P1_selected(pi)	MC01g0049|MC01g_new0106
MC01	3735001	3745000	P2vsP4(fst)	MC01g0050|MC01g0049|MC01g_new0106
MC01	3740001	3750000	P2vsP4(fst)	MC01g0050
MC01	3770001	3790000	P3_vs_P4_P4_selected(pi)	MC01g0051|MC01g0051|MC01g0051
MC01	3840001	3860000	P3_vs_P4_P4_selected(pi)	MC01g0052|MC01g0052|MC01g0052
MC01	3845001	3855000	P1_vs_P3_P3_selected(pi)	MC01g0052
MC01	3880001	3895000	P3_vs_P4_P4_selected(pi)	MC01g0053|MC01g0053|MC01g_new0107
MC01	3890001	3910000	P1_vs_P2_P2_selected(pi)	MC01g0053|MC01g_new0107|MC01g0053|MC01g0053
MC01	3905001	3920000	P3_vs_P4_P4_selected(pi)	MC01g0053|MC01g_new0108|MC01g_new0108
MC01	3935001	3945000	P1_vs_P3_P3_selected(pi)|P2_vs_P3_P3_selected(pi)|P3_vs_P4_P4_selected(pi)|P4_vs_P3_P3_selected(pi)|P5_vs_P3_P3_selected(pi)	MC01g0054
MC01	3935001	3950000	P4_vs_P2_P2_selected(pi)	MC01g0054|MC01g0054
MC01	3970001	3985000	P1_vs_P2_P2_selected(pi)|P1_vs_P4_P4_selected(pi)	MC01g_new0109|MC01g_new0109
MC01	3970001	3990000	P1_vs_P5_P5_selected(pi)	MC01g_new0109|MC01g_new0109|MC01g_new0109
MC01	3975001	3985000	P1_vs_P3_P3_selected(pi)	MC01g_new0109
MC01	3975001	4015000	P3_vs_P4_P4_selected(pi)	MC01g_new0109|MC01g_new0109|MC01g_new0109|MC01g0055|MC01g_new0109|MC01g0055|MC01g_new0109|MC01g_new0109|MC01g_new0109
MC01	3995001	4005000	P3_vs_P2_P2_selected(pi)	MC01g_new0109
MC01	4000001	4010000	P1_vs_P5_P5_selected(pi)	MC01g_new0109
MC01	4000001	4015000	P1_vs_P4_P4_selected(pi)	MC01g_new0109|MC01g_new0109
MC01	4005001	4015000	P1_vs_P2_P2_selected(pi)|P1_vs_P3_P3_selected(pi)	MC01g_new0109
MC01	4015001	4025000	P3vsP4(fst)	MC01g_new0109
MC01	4020001	4030000	P3vsP4(fst)|P3vsP5(fst)	MC01g_new0109
MC01	4030001	4040000	P2vsP4(fst)	MC01g0056
MC01	4040001	4050000	P4_vs_P2_P2_selected(pi)	MC01g0056
MC01	4070001	4080000	P5_vs_P4_P4_selected(pi)	MC01g0057|MC01g_new0110
MC01	4070001	4085000	P3_vs_P4_P4_selected(pi)	MC01g0057|MC01g_new0110|MC01g0057|MC01g_new0110
MC01	4095001	4105000	P1vsP2(fst)|P1vsP4(fst)|P1vsP5(fst)|P2vsP4(fst)	MC01g0057|MC01g_new0111
MC01	4100001	4110000	P1vsP4(fst)	MC01g_new0111
MC01	4105001	4125000	P3_vs_P4_P4_selected(pi)	MC01g_new0112|MC01g_new0112|MC01g_new0112
MC01	4130001	4140000	P1_vs_P2_P2_selected(pi)|P1_vs_P3_P3_selected(pi)|P1_vs_P4_P4_selected(pi)|P5_vs_P2_P2_selected(pi)|P5_vs_P3_P3_selected(pi)|P5_vs_P4_P4_selected(pi)	MC01g0058
MC01	4130001	4150000	P3_vs_P4_P4_selected(pi)	MC01g0058|MC01g0058|MC01g0058
MC01	4150001	4160000	P1vsP3(fst)|P1vsP4(fst)|P1vsP5(fst)|P2vsP4(fst)	MC01g0059
MC01	4155001	4175000	P3_vs_P4_P4_selected(pi)	MC01g0059|MC01g_new0113|MC01g_new0113
MC01	4200001	4210000	P2_vs_P1_P1_selected(pi)|P3_vs_P1_P1_selected(pi)	MC01g_new0114
MC01	4200001	4215000	P3_vs_P4_P4_selected(pi)	MC01g_new0114|MC01g_new0114
MC01	4240001	4250000	P2vsP4(fst)|P5_vs_P2_P2_selected(pi)|P5_vs_P4_P4_selected(pi)	MC01g0062
MC01	4240001	4260000	P3_vs_P4_P4_selected(pi)	MC01g0062|MC01g0062|MC01g_new0115|MC01g_new0115
MC01	4245001	4255000	P2vsP4(fst)	MC01g0062|MC01g_new0115
MC01	4255001	4265000	P2vsP4(fst)	MC01g_new0115
MC01	4300001	4310000	P5_vs_P4_P4_selected(pi)	MC01g0063
MC01	4300001	4335000	P3_vs_P4_P4_selected(pi)	MC01g0063|MC01g0063|MC01g_new0116|MC01g0063|MC01g_new0116|MC01g0063|MC01g0063|MC01g0063
MC01	4310001	4320000	P1vsP4(fst)|P2vsP4(fst)	MC01g0063|MC01g_new0116
MC01	4315001	4325000	P1vsP4(fst)|P2vsP4(fst)	MC01g0063
MC01	4325001	4335000	P1vsP4(fst)|P2vsP4(fst)	MC01g0063
MC01	4330001	4340000	P1vsP4(fst)|P2vsP4(fst)	MC01g0063
MC01	4335001	4345000	P1_vs_P2_P2_selected(pi)	MC01g0063
MC01	4365001	4380000	P3_vs_P4_P4_selected(pi)	MC01g0064|MC01g0064
MC01	4370001	4380000	P2vsP4(fst)	MC01g0064
MC01	4385001	4405000	P3_vs_P4_P4_selected(pi)	MC01g0065|MC01g0065
MC01	4390001	4400000	P1vsP4(fst)|P2vsP4(fst)	MC01g0065
MC01	4395001	4405000	P1vsP4(fst)|P2vsP4(fst)	MC01g0065
MC01	4425001	4435000	P2vsP4(fst)	MC01g0066
MC01	4425001	4455000	P3_vs_P4_P4_selected(pi)	MC01g0066|MC01g0066|MC01g0067|MC01g0067
MC01	4430001	4440000	P2vsP4(fst)	MC01g0066
MC01	4440001	4450000	P2vsP4(fst)	MC01g0067
MC01	4445001	4455000	P1vsP4(fst)|P2vsP4(fst)	MC01g0067
MC01	4460001	4480000	P3_vs_P4_P4_selected(pi)	MC01g0068|MC01g0068|MC01g_new0117
MC01	4465001	4475000	P1vsP4(fst)	MC01g0068|MC01g_new0117
MC01	4490001	4540000	P3_vs_P4_P4_selected(pi)	MC01g0069|MC01g_new0118|MC01g_new0119|MC01g0069|MC01g_new0118|MC01g0070|MC01g_new0119|MC01g0071|MC01g0070|MC01g_new0120|MC01g0071|MC01g0072|MC01g0070|MC01g_new0120|MC01g0073|MC01g0072|MC01g0074|MC01g0073|MC01g0074|MC01g_new0121|MC01g_new0121
MC01	4495001	4505000	P1vsP4(fst)	MC01g_new0119|MC01g0069|MC01g_new0118|MC01g0070
MC01	4505001	4515000	P2vsP4(fst)	MC01g_new0120|MC01g0071|MC01g0072|MC01g0070
MC01	4515001	4540000	P3_vs_P1_P1_selected(pi)|P5_vs_P1_P1_selected(pi)	MC01g0073|MC01g0074|MC01g_new0121|MC01g_new0121
MC01	4525001	4535000	P2_vs_P1_P1_selected(pi)	MC01g_new0121
MC01	4525001	4540000	P4_vs_P1_P1_selected(pi)	MC01g_new0121|MC01g_new0121
MC01	4555001	4615000	P2_vs_P1_P1_selected(pi)|P3_vs_P1_P1_selected(pi)|P4_vs_P1_P1_selected(pi)|P5_vs_P1_P1_selected(pi)	MC01g_new0122|MC01g_new0122|MC01g_new0123|MC01g_new0123|MC01g0075|MC01g_new0124|MC01g0075|MC01g0075|MC01g_new0125|MC01g_new0125|MC01g0076|MC01g0076
MC01	4555001	4615000	P3_vs_P4_P4_selected(pi)	MC01g_new0122|MC01g_new0122|MC01g_new0123|MC01g_new0123|MC01g_new0124|MC01g0075|MC01g_new0124|MC01g0075|MC01g0075|MC01g_new0125|MC01g_new0125|MC01g0076|MC01g0076
MC01	4635001	4665000	P3_vs_P1_P1_selected(pi)	MC01g_new0126|MC01g_new0126|MC01g_new0126|MC01g_new0128|MC01g_new0127
MC01	4635001	4665000	P5_vs_P1_P1_selected(pi)	MC01g_new0126|MC01g_new0126|MC01g_new0126|MC01g_new0126|MC01g_new0127|MC01g_new0128|MC01g_new0127
MC01	4635001	4670000	P3_vs_P4_P4_selected(pi)	MC01g_new0126|MC01g_new0126|MC01g_new0126|MC01g_new0126|MC01g_new0127|MC01g_new0128|MC01g_new0127|MC01g_new0128
MC01	4640001	4650000	P2_vs_P1_P1_selected(pi)	MC01g_new0126
MC01	4675001	4690000	P3_vs_P4_P4_selected(pi)	MC01g_new0130|MC01g_new0129|MC01g_new0130|MC01g_new0129
MC01	4705001	4715000	P4_vs_P1_P1_selected(pi)	MC01g0077
MC01	4705001	4720000	P2_vs_P1_P1_selected(pi)	MC01g0077|MC01g_new0131|MC01g0077
MC01	4705001	4730000	P3_vs_P1_P1_selected(pi)|P5_vs_P1_P1_selected(pi)	MC01g0077|MC01g_new0131|MC01g0077|MC01g_new0131|MC01g0078
MC01	4705001	4735000	P3_vs_P4_P4_selected(pi)	MC01g0077|MC01g_new0131|MC01g0077|MC01g_new0131|MC01g0078|MC01g0078
MC01	4845001	4875000	P3_vs_P4_P4_selected(pi)	MC01g0079|MC01g0080|MC01g_new0133|MC01g0080|MC01g_new0133
MC01	4855001	4870000	P1_vs_P2_P2_selected(pi)	MC01g0080|MC01g_new0133|MC01g0080
MC01	4865001	4875000	P2vsP4(fst)|P1_vs_P4_P4_selected(pi)	MC01g_new0133
MC01	4885001	4895000	P1_vs_P3_P3_selected(pi)|P2_vs_P3_P3_selected(pi)|P3_vs_P4_P4_selected(pi)	MC01g_new0135|MC01g_new0134
MC01	4915001	4925000	P1vsP3(fst)|P1vsP4(fst)|P2vsP3(fst)|P2vsP4(fst)	MC01g_new0136
MC01	4915001	4930000	P3_vs_P4_P4_selected(pi)	MC01g_new0136|MC01g_new0136
MC01	4920001	4930000	P1vsP3(fst)|P2vsP3(fst)|P2vsP4(fst)	MC01g_new0136
MC01	4940001	5075000	P3_vs_P4_P4_selected(pi)	MC01g_new0137|MC01g_new0137|MC01g_new0138|MC01g_new0139|MC01g_new0138|MC01g_new0139|MC01g_new0139|MC01g_new0140|MC01g_new0140|MC01g_new0140|MC01g_new0141|MC01g_new0141|MC01g_new0142|MC01g_new0143|MC01g_new0142|MC01g_new0143|MC01g_new0144|MC01g_new0144|MC01g_new0145|MC01g_new0145|MC01g_new0145|MC01g_new0145|MC01g_new0145|MC01g_new0145|MC01g_new0145
MC01	4960001	4970000	P3vsP5(fst)|P4vsP5(fst)	MC01g_new0138|MC01g_new0139
MC01	4965001	4975000	P3vsP5(fst)|P4vsP5(fst)	MC01g_new0139
MC01	4975001	4985000	P3vsP5(fst)|P4vsP5(fst)	MC01g_new0140
MC01	4980001	4990000	P3vsP5(fst)|P4vsP5(fst)	MC01g_new0140
MC01	4985001	4995000	P3vsP5(fst)|P4vsP5(fst)	MC01g_new0140
MC01	5000001	5010000	P2_vs_P1_P1_selected(pi)|P4_vs_P1_P1_selected(pi)	MC01g_new0141
MC01	5010001	5020000	P1vsP3(fst)	MC01g_new0143|MC01g_new0142
MC01	5015001	5025000	P1vsP3(fst)	MC01g_new0143
MC01	5015001	5045000	P5_vs_P1_P1_selected(pi)	MC01g_new0143|MC01g_new0144|MC01g_new0145
MC01	5015001	5075000	P2_vs_P1_P1_selected(pi)|P4_vs_P1_P1_selected(pi)	MC01g_new0143|MC01g_new0144|MC01g_new0144|MC01g_new0145|MC01g_new0145|MC01g_new0145|MC01g_new0145|MC01g_new0145|MC01g_new0145|MC01g_new0145
MC01	5020001	5030000	P1vsP3(fst)	MC01g_new0144
MC01	5025001	5035000	P1vsP3(fst)	MC01g_new0144
MC01	5035001	5045000	P1vsP3(fst)	MC01g_new0145
MC01	5040001	5050000	P1vsP3(fst)|P1vsP5(fst)	MC01g_new0145
MC01	5045001	5055000	P1vsP3(fst)|P1vsP5(fst)	MC01g_new0145
MC01	5045001	5075000	P4_vs_P3_P3_selected(pi)	MC01g_new0145|MC01g_new0145|MC01g_new0145|MC01g_new0145|MC01g_new0145
MC01	5050001	5060000	P1vsP3(fst)|P1vsP5(fst)	MC01g_new0145
MC01	5055001	5065000	P1vsP3(fst)|P1vsP5(fst)	MC01g_new0145
MC01	5060001	5070000	P1vsP3(fst)|P1vsP5(fst)	MC01g_new0145
MC01	5065001	5075000	P1vsP3(fst)|P1vsP5(fst)	MC01g_new0145
MC01	5130001	5140000	P1vsP3(fst)|P2vsP3(fst)	MC01g_new0146
MC01	5130001	5155000	P3_vs_P4_P4_selected(pi)	MC01g_new0146|MC01g_new0147|MC01g_new0146|MC01g0081|MC01g_new0147|MC01g0081
MC01	5140001	5150000	P2_vs_P4_P4_selected(pi)|P5_vs_P4_P4_selected(pi)	MC01g0081|MC01g_new0147
MC01	5160001	5200000	P3_vs_P4_P4_selected(pi)	MC01g_new0148|MC01g_new0148|MC01g_new0149|MC01g_new0150|MC01g_new0149|MC01g_new0148|MC01g_new0150|MC01g0082|MC01g0082|MC01g0083|MC01g0083|MC01g0083
MC01	5250001	5260000	P2_vs_P1_P1_selected(pi)	MC01g0084
MC01	5250001	5265000	P3_vs_P4_P4_selected(pi)	MC01g0084|MC01g0084
MC01	5255001	5265000	P3vsP5(fst)	MC01g0084
MC01	5285001	5295000	P3vsP5(fst)	MC01g0085
MC01	5285001	5350000	P3_vs_P4_P4_selected(pi)	MC01g0085|MC01g0085|MC01g0085|MC01g0086|MC01g0086|MC01g_new0151|MC01g_new0151|MC01g_new0152|MC01g_new0152|MC01g_new0151|MC01g_new0152|MC01g0087|MC01g0087|MC01g0087|MC01g0087
MC01	5290001	5300000	P3vsP5(fst)	MC01g0085
MC01	5295001	5305000	P3vsP5(fst)	MC01g0085|MC01g0086
MC01	5300001	5310000	P3vsP5(fst)	MC01g0086
MC01	5305001	5315000	P3vsP5(fst)	MC01g_new0151
MC01	5310001	5320000	P3vsP5(fst)	MC01g_new0151|MC01g_new0152
MC01	5315001	5325000	P3vsP5(fst)	MC01g_new0152|MC01g_new0151
MC01	5320001	5330000	P3vsP5(fst)	MC01g_new0152
MC01	5325001	5335000	P3vsP5(fst)	MC01g0087
MC01	5330001	5340000	P3vsP5(fst)	MC01g0087
MC01	5330001	5350000	P2_vs_P1_P1_selected(pi)|P2_vs_P4_P4_selected(pi)|P2_vs_P5_P5_selected(pi)	MC01g0087|MC01g0087|MC01g0087
MC01	5335001	5345000	P3_vs_P5_P5_selected(pi)	MC01g0087
MC01	5385001	5395000	P2vsP4(fst)|P3vsP5(fst)|P2_vs_P5_P5_selected(pi)	MC01g_new0153
MC01	5385001	5415000	P2_vs_P4_P4_selected(pi)	MC01g_new0153|MC01g_new0154|MC01g0088|MC01g_new0154|MC01g_new0155|MC01g_new0155
MC01	5385001	5415000	P3_vs_P4_P4_selected(pi)	MC01g_new0153|MC01g_new0153|MC01g0088|MC01g_new0154|MC01g0088|MC01g_new0154|MC01g_new0155|MC01g_new0155
MC01	5390001	5400000	P2_vs_P1_P1_selected(pi)	MC01g_new0153|MC01g0088
MC01	5400001	5410000	P2vsP4(fst)|P5_vs_P4_P4_selected(pi)	MC01g_new0154|MC01g_new0155
MC01	5405001	5415000	P2vsP4(fst)|P2_vs_P1_P1_selected(pi)	MC01g_new0155
MC01	5450001	5475000	P3_vs_P4_P4_selected(pi)	MC01g0089|MC01g0089|MC01g0089|MC01g0090|MC01g0089|MC01g0090
MC01	5490001	5530000	P3_vs_P4_P4_selected(pi)	MC01g0091|MC01g0091|MC01g0091|MC01g0091|MC01g0092|MC01g0092|MC01g_new0156|MC01g0092|MC01g_new0156
MC01	5495001	5505000	P1vsP3(fst)	MC01g0091
MC01	5500001	5510000	P1vsP3(fst)	MC01g0091
MC01	5505001	5515000	P1vsP3(fst)	MC01g0091
MC01	5510001	5520000	P1vsP3(fst)	MC01g0092
MC01	5515001	5525000	P1vsP3(fst)	MC01g0092|MC01g_new0156
MC01	5520001	5530000	P1vsP3(fst)|P2_vs_P1_P1_selected(pi)	MC01g0092|MC01g_new0156
MC01	5540001	5550000	P1vsP3(fst)	MC01g_new0157|MC01g_new0158
MC01	5540001	5585000	P3_vs_P4_P4_selected(pi)	MC01g_new0157|MC01g_new0158|MC01g_new0157|MC01g_new0158|MC01g_new0159|MC01g_new0158|MC01g_new0159|MC01g_new0159|MC01g_new0160|MC01g_new0160|MC01g_new0161|MC01g_new0161
MC01	5570001	5580000	P2vsP4(fst)	MC01g_new0161
MC01	5575001	5585000	P2vsP4(fst)	MC01g_new0161
MC01	5590001	5600000	P3_vs_P4_P4_selected(pi)	MC01g0093
MC01	5605001	5630000	P3_vs_P4_P4_selected(pi)	MC01g0093|MC01g0093|MC01g0093|MC01g0093
MC01	5620001	5630000	P2vsP4(fst)	MC01g0093
MC01	5650001	5665000	P3_vs_P4_P4_selected(pi)	MC01g_new0162|MC01g_new0162
MC01	5655001	5665000	P4_vs_P1_P1_selected(pi)	MC01g_new0162
MC01	5670001	5680000	P1vsP3(fst)|P2vsP3(fst)|P2vsP4(fst)|P5_vs_P3_P3_selected(pi)	MC01g0094
MC01	5670001	5700000	P3_vs_P4_P4_selected(pi)	MC01g0094|MC01g0094|MC01g0094|MC01g0095|MC01g0094|MC01g0095|MC01g_new0163|MC01g0094|MC01g_new0163
MC01	5675001	5685000	P1vsP3(fst)|P2vsP3(fst)|P2vsP4(fst)	MC01g0094
MC01	5680001	5690000	P1vsP3(fst)|P2vsP3(fst)|P2vsP4(fst)	MC01g0094|MC01g0095
MC01	5685001	5695000	P1vsP3(fst)|P2vsP3(fst)|P2vsP4(fst)	MC01g0094|MC01g0095|MC01g_new0163
MC01	5725001	5735000	P2vsP3(fst)|P2vsP4(fst)	MC01g0096
MC01	5725001	5745000	P3_vs_P4_P4_selected(pi)	MC01g0096|MC01g0097|MC01g0096|MC01g0097
MC01	5730001	5740000	P2vsP4(fst)	MC01g0097|MC01g0096
MC01	5735001	5745000	P2vsP4(fst)	MC01g0097
MC01	5760001	5820000	P3_vs_P4_P4_selected(pi)	MC01g0098|MC01g0098|MC01g0099|MC01g0099|MC01g0100|MC01g0099|MC01g0100|MC01g0101|MC01g0100|MC01g0102|MC01g0102|MC01g0103
MC01	5765001	5775000	P2_vs_P1_P1_selected(pi)|P2_vs_P4_P4_selected(pi)|P5_vs_P4_P4_selected(pi)	MC01g0098
MC01	5785001	5795000	P1vsP4(fst)	MC01g0100|MC01g0099
MC01	5790001	5800000	P1vsP4(fst)|P1_vs_P4_P4_selected(pi)	MC01g0100|MC01g0101
MC01	5790001	5805000	P2_vs_P4_P4_selected(pi)|P5_vs_P4_P4_selected(pi)	MC01g0100|MC01g0101|MC01g0100|MC01g0101
MC01	5795001	5805000	P1vsP4(fst)	MC01g0100|MC01g0101
MC01	5800001	5810000	P1vsP4(fst)	MC01g0100|MC01g0102
MC01	5810001	5820000	P1vsP4(fst)	MC01g0103
MC01	5815001	5825000	P1vsP2(fst)|P1vsP4(fst)|P1vsP5(fst)	MC01g0103
MC01	5820001	5830000	P1vsP2(fst)|P1vsP4(fst)|P1vsP5(fst)	MC01g0103
MC01	5825001	5835000	P1vsP2(fst)|P1vsP4(fst)|P1vsP5(fst)	MC01g0104|MC01g0103
MC01	5830001	5840000	P1vsP2(fst)|P1vsP4(fst)|P1vsP5(fst)	MC01g0104
MC01	5835001	5845000	P1vsP2(fst)|P1vsP4(fst)|P1vsP5(fst)	MC01g0105|MC01g0104
MC01	5840001	5850000	P1vsP4(fst)	MC01g0105
MC01	5845001	5855000	P1vsP4(fst)	MC01g0105
MC01	5855001	5865000	P1vsP4(fst)	MC01g_new0164
MC01	5855001	5960000	P3_vs_P4_P4_selected(pi)	MC01g_new0164|MC01g_new0164|MC01g_new0164|MC01g_new0164|MC01g_new0164|MC01g0106|MC01g0106|MC01g0107|MC01g0108|MC01g0109|MC01g0107|MC01g0108|MC01g0109|MC01g0110|MC01g0109|MC01g0110|MC01g0109|MC01g0109|MC01g0111|MC01g0109|MC01g0111|MC01g0109|MC01g0109|MC01g0109|MC01g0109|MC01g0109|MC01g0112|MC01g0112
MC01	5860001	5870000	P1vsP2(fst)|P1vsP4(fst)|P1vsP5(fst)|P1_vs_P4_P4_selected(pi)|P2_vs_P4_P4_selected(pi)|P5_vs_P4_P4_selected(pi)	MC01g_new0164
MC01	5865001	5875000	P1vsP4(fst)	MC01g_new0164
MC01	5870001	5880000	P1vsP4(fst)	MC01g_new0164
MC01	5875001	5885000	P1vsP4(fst)|P1vsP5(fst)	MC01g_new0164|MC01g0106
MC01	5880001	5890000	P1vsP4(fst)|P1vsP5(fst)	MC01g0106
MC01	5890001	5900000	P1vsP4(fst)|P1vsP5(fst)	MC01g0107|MC01g0108
MC01	5895001	5905000	P1vsP4(fst)|P1vsP5(fst)	MC01g0109|MC01g0107|MC01g0108
MC01	5900001	5910000	P1vsP4(fst)|P1vsP5(fst)	MC01g0109|MC01g0110
MC01	5905001	5915000	P1vsP4(fst)|P1vsP5(fst)	MC01g0109|MC01g0110
MC01	5910001	5920000	P1vsP4(fst)|P1vsP5(fst)	MC01g0109
MC01	5915001	5925000	P1vsP4(fst)|P1vsP5(fst)	MC01g0109|MC01g0111
MC01	5920001	5930000	P1vsP4(fst)|P1vsP5(fst)	MC01g0109|MC01g0111
MC01	5925001	5935000	P1vsP4(fst)|P1vsP5(fst)	MC01g0109
MC01	5930001	5940000	P1vsP4(fst)|P1vsP5(fst)	MC01g0109
MC01	5935001	5945000	P1vsP4(fst)|P1vsP5(fst)	MC01g0109
MC01	5940001	5950000	P1vsP4(fst)|P1vsP5(fst)	MC01g0109
MC01	5945001	5955000	P1vsP4(fst)	MC01g0109|MC01g0112
MC01	5950001	5960000	P1vsP3(fst)|P1vsP4(fst)|P2_vs_P3_P3_selected(pi)|P5_vs_P3_P3_selected(pi)|P5_vs_P4_P4_selected(pi)	MC01g0112
MC01	5950001	5965000	P2_vs_P4_P4_selected(pi)	MC01g0112|MC01g0112
MC01	5955001	5965000	P1vsP3(fst)|P1vsP4(fst)|P1vsP5(fst)|P1_vs_P4_P4_selected(pi)	MC01g0112
MC01	5995001	6025000	P3_vs_P4_P4_selected(pi)	MC01g_new0165|MC01g0113|MC01g0113|MC01g_new0165|MC01g0113|MC01g_new0166|MC01g_new0166
MC01	6015001	6025000	P2_vs_P4_P4_selected(pi)|P2_vs_P5_P5_selected(pi)	MC01g_new0166
MC01	6035001	6055000	P3_vs_P4_P4_selected(pi)	MC01g_new0167|MC01g_new0167|MC01g_new0167
MC01	6045001	6055000	P2_vs_P4_P4_selected(pi)	MC01g_new0167
MC01	6090001	6105000	P2_vs_P3_P3_selected(pi)	MC01g0114|MC01g_new0168|MC01g0114|MC01g_new0168
MC01	6090001	6120000	P3_vs_P4_P4_selected(pi)	MC01g0114|MC01g_new0168|MC01g0114|MC01g_new0168|MC01g0114|MC01g0115|MC01g0115
MC01	6100001	6110000	P4_vs_P3_P3_selected(pi)	MC01g0114
MC01	6140001	6165000	P3_vs_P4_P4_selected(pi)	MC01g_new0169|MC01g0116|MC01g_new0169|MC01g0116|MC01g0116
MC01	6150001	6160000	P3vsP4(fst)	MC01g0116
MC01	6155001	6165000	P3vsP4(fst)	MC01g0116
MC01	6180001	6225000	P3_vs_P4_P4_selected(pi)	MC01g0117|MC01g_new0170|MC01g0117|MC01g_new0170|MC01g_new0171|MC01g0118|MC01g_new0171|MC01g0118|MC01g_new0171|MC01g_new0172|MC01g_new0172
MC01	6185001	6195000	P1vsP3(fst)	MC01g_new0170|MC01g0117
MC01	6190001	6200000	P1vsP3(fst)|P1vsP4(fst)	MC01g_new0170
MC01	6200001	6215000	P3_vs_P1_P1_selected(pi)	MC01g_new0171|MC01g0118|MC01g_new0171|MC01g0118
MC01	6205001	6215000	P4vsP5(fst)|P2_vs_P1_P1_selected(pi)|P4_vs_P1_P1_selected(pi)	MC01g_new0171|MC01g0118
MC01	6210001	6220000	P4vsP5(fst)	MC01g_new0171|MC01g_new0172
MC01	6215001	6225000	P4vsP5(fst)	MC01g_new0172
MC01	6230001	6240000	P3_vs_P2_P2_selected(pi)	MC01g_new0173
MC01	6230001	6260000	P3_vs_P4_P4_selected(pi)	MC01g_new0173|MC01g_new0173|MC01g_new0173|MC01g0119|MC01g0119
MC01	6290001	6310000	P3_vs_P4_P4_selected(pi)	MC01g0120|MC01g0121|MC01g0120|MC01g_new0174|MC01g0121|MC01g0120|MC01g_new0174
MC01	6295001	6305000	P2vsP4(fst)	MC01g0120|MC01g_new0174|MC01g0121
MC01	6300001	6310000	P2vsP4(fst)	MC01g0120|MC01g_new0174
MC01	6315001	6355000	P3_vs_P4_P4_selected(pi)	MC01g0122|MC01g0122|MC01g0122|MC01g0122|MC01g_new0175|MC01g_new0175
MC01	6365001	6405000	P3_vs_P4_P4_selected(pi)	MC01g0123|MC01g0123|MC01g0124|MC01g0124|MC01g_new0176|MC01g_new0176|MC01g_new0177|MC01g_new0177
MC01	6385001	6395000	P2_vs_P4_P4_selected(pi)|P5_vs_P4_P4_selected(pi)	MC01g_new0176
MC01	6430001	6440000	P1vsP3(fst)|P1vsP4(fst)|P1vsP5(fst)	MC01g_new0178
MC01	6430001	6455000	P2_vs_P5_P5_selected(pi)	MC01g_new0178|MC01g_new0179|MC01g_new0179
MC01	6430001	6455000	P3_vs_P4_P4_selected(pi)	MC01g_new0178|MC01g_new0178|MC01g_new0179|MC01g_new0179
MC01	6435001	6445000	P1vsP3(fst)|P1vsP4(fst)|P1vsP5(fst)	MC01g_new0178
MC01	6440001	6450000	P1vsP3(fst)|P1vsP4(fst)|P1vsP5(fst)	MC01g_new0179
MC01	6440001	6455000	P2_vs_P4_P4_selected(pi)	MC01g_new0179|MC01g_new0179
MC01	6445001	6455000	P1vsP3(fst)|P1vsP4(fst)|P1vsP5(fst)	MC01g_new0179
MC01	6475001	6485000	P1vsP3(fst)|P1vsP4(fst)|P1vsP5(fst)|P2_vs_P4_P4_selected(pi)|P3_vs_P4_P4_selected(pi)	MC01g0125
MC01	6480001	6490000	P1vsP3(fst)|P1vsP4(fst)|P1vsP5(fst)|P4vsP5(fst)	MC01g0125
MC01	6485001	6495000	P1vsP3(fst)|P1vsP4(fst)|P1vsP5(fst)|P4vsP5(fst)	MC01g0125
MC01	6490001	6500000	P1vsP4(fst)	MC01g0125|MC01g0126
MC01	6490001	6530000	P3_vs_P4_P4_selected(pi)	MC01g0125|MC01g0126|MC01g0126|MC01g_new0180|MC01g_new0180|MC01g0127|MC01g0127|MC01g0127
MC01	6495001	6510000	P2_vs_P1_P1_selected(pi)	MC01g0126|MC01g_new0180|MC01g_new0180
MC01	6545001	6555000	P1vsP3(fst)|P1vsP4(fst)|P1vsP5(fst)	MC01g0128
MC01	6545001	6565000	P3_vs_P4_P4_selected(pi)	MC01g0128|MC01g0128|MC01g0128
MC01	6550001	6560000	P1vsP4(fst)|P1vsP5(fst)	MC01g0128
MC01	6615001	6630000	P3_vs_P4_P4_selected(pi)	MC01g_new0181|MC01g_new0181|MC01g0129
MC01	6620001	6630000	P1vsP5(fst)|P4_vs_P5_P5_selected(pi)	MC01g_new0181|MC01g0129
MC01	6625001	6635000	P1vsP3(fst)|P1vsP5(fst)	MC01g0129|MC01g_new0181
MC01	6630001	6640000	P1vsP3(fst)|P1vsP5(fst)	MC01g0129
MC01	6635001	6645000	P1vsP3(fst)|P1vsP5(fst)	MC01g0129
MC01	6640001	6650000	P1vsP3(fst)|P1vsP5(fst)|P2_vs_P5_P5_selected(pi)|P4_vs_P5_P5_selected(pi)	MC01g0129
MC01	6665001	6675000	P3_vs_P4_P4_selected(pi)	MC01g_new0182
MC01	6670001	6680000	P1vsP5(fst)|P1_vs_P5_P5_selected(pi)	MC01g_new0182
MC01	6670001	6685000	P2_vs_P5_P5_selected(pi)|P4_vs_P5_P5_selected(pi)	MC01g_new0182|MC01g0130
MC01	6675001	6685000	P1vsP5(fst)	MC01g0130
MC01	6680001	6700000	P3_vs_P4_P4_selected(pi)	MC01g0130|MC01g0131
MC01	6690001	6700000	P1_vs_P3_P3_selected(pi)|P2_vs_P3_P3_selected(pi)|P4_vs_P3_P3_selected(pi)|P5_vs_P3_P3_selected(pi)	MC01g0131
MC01	6695001	6710000	P4_vs_P5_P5_selected(pi)	MC01g0131|MC01g0131
MC01	6725001	6735000	P4_vs_P5_P5_selected(pi)	MC01g0132
MC01	6730001	6740000	P4_vs_P3_P3_selected(pi)	MC01g0132
MC01	6730001	6745000	P2_vs_P3_P3_selected(pi)	MC01g0132|MC01g0132|MC01g_new0184|MC01g_new0183
MC01	6730001	6780000	P3_vs_P4_P4_selected(pi)	MC01g0132|MC01g0132|MC01g_new0184|MC01g_new0183|MC01g_new0184|MC01g_new0183|MC01g_new0184|MC01g_new0184|MC01g0133|MC01g0133
MC01	6735001	6745000	P2_vs_P1_P1_selected(pi)	MC01g0132|MC01g_new0184|MC01g_new0183
MC01	6760001	6770000	P2_vs_P5_P5_selected(pi)|P4_vs_P5_P5_selected(pi)	MC01g0133
MC01	6770001	6780000	P1_vs_P3_P3_selected(pi)|P2_vs_P3_P3_selected(pi)|P4_vs_P3_P3_selected(pi)	MC01g0133
MC01	6775001	6785000	P1_vs_P5_P5_selected(pi)|P2_vs_P5_P5_selected(pi)|P4_vs_P5_P5_selected(pi)	MC01g0133
MC01	6800001	6815000	P3_vs_P4_P4_selected(pi)	MC01g_new0185|MC01g_new0185
MC01	6820001	6835000	P3_vs_P4_P4_selected(pi)	MC01g0135|MC01g0135
MC01	6840001	6850000	P3_vs_P4_P4_selected(pi)	MC01g0136
MC01	6845001	6860000	P1_vs_P4_P4_selected(pi)	MC01g0136|MC01g_new0186|MC01g_new0187|MC01g_new0186
MC01	6850001	6860000	P1_vs_P5_P5_selected(pi)|P2_vs_P4_P4_selected(pi)|P2_vs_P5_P5_selected(pi)	MC01g_new0187|MC01g_new0186
MC01	6865001	6875000	P2_vs_P4_P4_selected(pi)|P2_vs_P5_P5_selected(pi)	MC01g0138
MC01	6880001	6895000	P1_vs_P5_P5_selected(pi)|P2_vs_P3_P3_selected(pi)|P2_vs_P5_P5_selected(pi)	MC01g0138|MC01g0138
MC01	6895001	6910000	P3_vs_P4_P4_selected(pi)	MC01g0138|MC01g0138
MC01	6915001	6965000	P3_vs_P4_P4_selected(pi)	MC01g0138|MC01g0138|MC01g_new0188|MC01g_new0188|MC01g_new0188|MC01g0139|MC01g0139|MC01g0140|MC01g0140
MC01	6950001	6960000	P4_vs_P5_P5_selected(pi)	MC01g0139|MC01g0140
MC01	6980001	7000000	P3_vs_P4_P4_selected(pi)	MC01g0141|MC01g0141|MC01g_new0189|MC01g0141|MC01g_new0189
MC01	6985001	6995000	P1vsP5(fst)	MC01g0141|MC01g_new0189
MC01	7015001	7025000	P1_vs_P3_P3_selected(pi)|P1_vs_P5_P5_selected(pi)	MC01g0142
MC01	7015001	7030000	P2_vs_P5_P5_selected(pi)	MC01g0142|MC01g0142
MC01	7015001	7035000	P2_vs_P3_P3_selected(pi)	MC01g0142|MC01g0142
MC01	7020001	7030000	P2_vs_P4_P4_selected(pi)	MC01g0142
MC01	7025001	7035000	P3_vs_P4_P4_selected(pi)	MC01g0142
MC01	7065001	7080000	P3_vs_P4_P4_selected(pi)	MC01g_new0190|MC01g_new0190
MC01	7085001	7095000	P1vsP4(fst)	MC01g0143
MC01	7085001	7140000	P3_vs_P4_P4_selected(pi)	MC01g0143|MC01g0143|MC01g0143|MC01g_new0191|MC01g_new0192|MC01g_new0191|MC01g0144|MC01g_new0192|MC01g0144|MC01g0145|MC01g0145|MC01g0146
MC01	7090001	7100000	P1vsP3(fst)|P1vsP4(fst)|P1vsP5(fst)	MC01g0143
MC01	7095001	7105000	P1vsP4(fst)	MC01g0143|MC01g_new0191
MC01	7100001	7115000	P2_vs_P1_P1_selected(pi)	MC01g_new0192|MC01g_new0191|MC01g0144|MC01g_new0192|MC01g0144
MC01	7145001	7155000	P2vsP4(fst)	MC01g0147
MC01	7145001	7180000	P3_vs_P4_P4_selected(pi)	MC01g0147|MC01g0147|MC01g0148|MC01g0147|MC01g0149|MC01g0148|MC01g0149|MC01g0148|MC01g0148
MC01	7170001	7180000	P2vsP4(fst)	MC01g0148
MC01	7215001	7225000	P4vsP5(fst)|P1_vs_P4_P4_selected(pi)	MC01g0150
MC01	7215001	7230000	P2_vs_P4_P4_selected(pi)|P5_vs_P4_P4_selected(pi)	MC01g0150|MC01g_new0193|MC01g0150
MC01	7215001	7240000	P3_vs_P4_P4_selected(pi)	MC01g0150|MC01g_new0193|MC01g0150|MC01g_new0193|MC01g_new0193
MC01	7220001	7230000	P4vsP5(fst)	MC01g_new0193|MC01g0150
MC01	7230001	7240000	P2vsP4(fst)	MC01g_new0193
MC01	7245001	7265000	P2_vs_P1_P1_selected(pi)|P3_vs_P4_P4_selected(pi)|P5_vs_P1_P1_selected(pi)|P5_vs_P4_P4_selected(pi)	MC01g0151|MC01g0152|MC01g0152|MC01g0151|MC01g0153|MC01g0152|MC01g0153
MC01	7250001	7260000	P4vsP5(fst)	MC01g0152|MC01g0151|MC01g0153
MC01	7250001	7265000	P3_vs_P1_P1_selected(pi)	MC01g0152|MC01g0151|MC01g0153|MC01g0152|MC01g0153
MC01	7275001	7285000	P2vsP4(fst)	MC01g_new0194
MC01	7275001	7345000	P3_vs_P4_P4_selected(pi)	MC01g_new0194|MC01g0154|MC01g_new0194|MC01g0154|MC01g_new0194|MC01g0154|MC01g0155|MC01g0155|MC01g0155|MC01g0156|MC01g0156|MC01g_new0195|MC01g_new0195|MC01g0157|MC01g_new0195|MC01g0157
MC01	7280001	7290000	P2vsP4(fst)|P4_vs_P1_P1_selected(pi)|P5_vs_P1_P1_selected(pi)	MC01g0154|MC01g_new0194
MC01	7285001	7295000	P2vsP4(fst)|P3vsP4(fst)	MC01g0154|MC01g_new0194
MC01	7300001	7310000	P2vsP4(fst)	MC01g0155
MC01	7315001	7325000	P2vsP4(fst)	MC01g0156
MC01	7320001	7330000	P2vsP4(fst)	MC01g0156
MC01	7330001	7340000	P3_vs_P5_P5_selected(pi)	MC01g_new0195|MC01g0157
MC01	7350001	7375000	P3_vs_P4_P4_selected(pi)	MC01g_new0196|MC01g_new0197|MC01g0158|MC01g_new0196|MC01g_new0197|MC01g0158|MC01g_new0196|MC01g_new0197|MC01g0159|MC01g0159
MC01	7380001	7395000	P3_vs_P4_P4_selected(pi)	MC01g0160|MC01g0160
MC01	7410001	7425000	P3_vs_P4_P4_selected(pi)	MC01g_new0198|MC01g_new0198
MC01	7415001	7425000	P2vsP3(fst)|P3vsP5(fst)	MC01g_new0198
MC01	7455001	7470000	P3_vs_P1_P1_selected(pi)	MC01g0161|MC01g0161
MC01	7455001	7575000	P3_vs_P4_P4_selected(pi)	MC01g0161|MC01g0161|MC01g_new0199|MC01g0161|MC01g_new0199|MC01g_new0200|MC01g_new0199|MC01g_new0200|MC01g_new0202|MC01g_new0201|MC01g_new0202|MC01g_new0201|MC01g0162|MC01g0162|MC01g_new0203|MC01g0162|MC01g_new0203|MC01g0162|MC01g0162|MC01g_new0204|MC01g0162|MC01g_new0204|MC01g_new0206|MC01g_new0205|MC01g0162|MC01g_new0206|MC01g_new0205|MC01g_new0206|MC01g_new0207|MC01g_new0207|MC01g_new0208|MC01g…
MC01	7460001	7470000	P1vsP3(fst)|P2vsP3(fst)|P4_vs_P1_P1_selected(pi)|P5_vs_P1_P1_selected(pi)	MC01g0161
MC01	7465001	7475000	P1vsP3(fst)|P1vsP4(fst)|P2vsP3(fst)	MC01g_new0199|MC01g0161
MC01	7475001	7485000	P2_vs_P4_P4_selected(pi)	MC01g_new0200|MC01g_new0199
MC01	7515001	7525000	P2_vs_P5_P5_selected(pi)	MC01g0162|MC01g_new0203
MC01	7585001	7615000	P3_vs_P4_P4_selected(pi)	MC01g_new0209|MC01g_new0209|MC01g0164|MC01g0163|MC01g0165|MC01g0164|MC01g0163|MC01g0165|MC01g0165
MC01	7630001	7660000	P3_vs_P4_P4_selected(pi)	MC01g0166|MC01g0166|MC01g_new0210|MC01g0166|MC01g_new0210|MC01g_new0210
MC01	7685001	7720000	P3_vs_P4_P4_selected(pi)	MC01g0167|MC01g0167|MC01g0168|MC01g0168
MC01	7690001	7700000	P4_vs_P2_P2_selected(pi)|P5_vs_P2_P2_selected(pi)	MC01g0167
MC01	7770001	7790000	P3_vs_P4_P4_selected(pi)	MC01g0169|MC01g0169|MC01g0169
MC01	7775001	7785000	P1vsP2(fst)|P1vsP4(fst)	MC01g0169
MC01	7780001	7790000	P1vsP2(fst)|P1vsP4(fst)	MC01g0169
MC01	7830001	7840000	P3_vs_P4_P4_selected(pi)	MC01g0170
MC01	7885001	7895000	P1vsP2(fst)	MC01g0176|MC01g0175
MC01	7895001	7905000	P3_vs_P4_P4_selected(pi)	MC01g0177|MC01g0178
MC01	7920001	7940000	P3_vs_P4_P4_selected(pi)	MC01g0179|MC01g0179|MC01g0180|MC01g0181|MC01g0180|MC01g0179
MC01	7965001	7975000	P1_vs_P3_P3_selected(pi)	MC01g_new0211
MC01	7970001	7980000	P1_vs_P4_P4_selected(pi)|P5_vs_P4_P4_selected(pi)	MC01g_new0211
MC01	7970001	8000000	P3_vs_P4_P4_selected(pi)	MC01g_new0211|MC01g_new0211|MC01g0182|MC01g0183|MC01g0182|MC01g0184|MC01g0183
MC01	8015001	8030000	P3_vs_P4_P4_selected(pi)	MC01g0185|MC01g0185
MC01	8030001	8040000	P1_vs_P2_P2_selected(pi)	MC01g0185
MC01	8045001	8065000	P3_vs_P4_P4_selected(pi)	MC01g0186|MC01g0186|MC01g0186
MC01	8070001	8100000	P3_vs_P4_P4_selected(pi)	MC01g_new0212|MC01g_new0212|MC01g_new0212|MC01g_new0212|MC01g0187|MC01g0187
MC01	8080001	8100000	P2_vs_P1_P1_selected(pi)	MC01g_new0212|MC01g_new0212|MC01g0187|MC01g0187
MC01	8110001	8120000	P2_vs_P1_P1_selected(pi)	MC01g0188
MC01	8110001	8210000	P3_vs_P4_P4_selected(pi)	MC01g0188|MC01g0188|MC01g0188|MC01g0188|MC01g0188|MC01g0188|MC01g0188|MC01g0188|MC01g0188|MC01g0188|MC01g0188|MC01g0188|MC01g0188|MC01g0189|MC01g0189|MC01g0190|MC01g0190|MC01g0190|MC01g0192|MC01g0191
MC01	8130001	8145000	P2_vs_P1_P1_selected(pi)	MC01g0188|MC01g0188
MC01	8160001	8170000	P2_vs_P1_P1_selected(pi)	MC01g0188
MC01	8170001	8180000	P1vsP4(fst)	MC01g0188|MC01g0189
MC01	8175001	8185000	P1vsP4(fst)	MC01g0189
MC01	8215001	8225000	P2_vs_P3_P3_selected(pi)|P3_vs_P4_P4_selected(pi)	MC01g0193
MC01	8235001	8265000	P3_vs_P4_P4_selected(pi)	MC01g0194|MC01g0194|MC01g0194|MC01g0195|MC01g0194|MC01g0195
MC01	8250001	8265000	P2_vs_P4_P4_selected(pi)	MC01g0195|MC01g0194|MC01g0195
MC01	8280001	8295000	P3_vs_P4_P4_selected(pi)	MC01g_new0213|MC01g0196|MC01g_new0213
MC01	8305001	8325000	P3_vs_P4_P4_selected(pi)	MC01g0197|MC01g0198|MC01g0198|MC01g0198
MC01	8315001	8325000	P4_vs_P1_P1_selected(pi)|P4_vs_P2_P2_selected(pi)	MC01g0198
MC01	8350001	8370000	P3_vs_P4_P4_selected(pi)	MC01g0199|MC01g0199|MC01g0200|MC01g0199|MC01g0200
MC01	8360001	8370000	P2_vs_P1_P1_selected(pi)	MC01g0199|MC01g0200
MC01	8385001	8400000	P3_vs_P4_P4_selected(pi)	MC01g0201|MC01g0201
MC01	8410001	8420000	P2_vs_P1_P1_selected(pi)|P5_vs_P1_P1_selected(pi)	MC01g0202
MC01	8410001	8440000	P4_vs_P1_P1_selected(pi)	MC01g0202|MC01g0202|MC01g0203|MC01g0203|MC01g0204|MC01g0204|MC01g0203
MC01	8410001	8455000	P3_vs_P4_P4_selected(pi)	MC01g0202|MC01g0202|MC01g0203|MC01g0203|MC01g0204|MC01g0204|MC01g0203|MC01g0205|MC01g0204|MC01g0205|MC01g0205
MC01	8420001	8430000	P2vsP4(fst)|P4vsP5(fst)	MC01g0203
MC01	8425001	8435000	P1vsP4(fst)|P2vsP4(fst)|P3vsP4(fst)|P4vsP5(fst)	MC01g0203|MC01g0204
MC01	8425001	8440000	P3_vs_P2_P2_selected(pi)|P3_vs_P5_P5_selected(pi)|P4_vs_P2_P2_selected(pi)|P4_vs_P5_P5_selected(pi)	MC01g0203|MC01g0204|MC01g0204|MC01g0203
MC01	8430001	8440000	P1vsP4(fst)|P2vsP4(fst)|P3vsP4(fst)|P4vsP5(fst)	MC01g0204|MC01g0203
MC01	8435001	8445000	P1vsP4(fst)|P2vsP4(fst)|P3vsP4(fst)|P4vsP5(fst)	MC01g0205|MC01g0204
MC01	8440001	8450000	P1vsP4(fst)|P2vsP4(fst)	MC01g0205
MC01	8465001	8510000	P3_vs_P4_P4_selected(pi)	MC01g0206|MC01g0206|MC01g_new0214|MC01g0207|MC01g0206|MC01g_new0214|MC01g_new0215|MC01g0207|MC01g_new0215|MC01g0207|MC01g_new0215|MC01g0209|MC01g0208|MC01g0209|MC01g0210|MC01g0208|MC01g0209|MC01g0210
MC01	8470001	8480000	P1vsP4(fst)	MC01g0206|MC01g_new0214
MC01	8470001	8490000	P3_vs_P1_P1_selected(pi)	MC01g0206|MC01g_new0214|MC01g0207|MC01g0206|MC01g_new0214|MC01g_new0215|MC01g0207
MC01	8480001	8490000	P2vsP4(fst)|P4vsP5(fst)|P3_vs_P2_P2_selected(pi)	MC01g_new0215|MC01g0207
MC01	8480001	8495000	P3_vs_P5_P5_selected(pi)	MC01g_new0215|MC01g0207|MC01g_new0215|MC01g0207
MC01	8485001	8495000	P2vsP4(fst)|P4vsP5(fst)	MC01g_new0215|MC01g0207
MC01	8500001	8510000	P1vsP3(fst)|P1vsP4(fst)|P1vsP5(fst)	MC01g0209|MC01g0210
MC01	8505001	8515000	P1vsP2(fst)|P1vsP3(fst)|P1vsP4(fst)|P1vsP5(fst)|P1_vs_P5_P5_selected(pi)|P2_vs_P5_P5_selected(pi)|P4_vs_P5_P5_selected(pi)	MC01g0210
MC01	8510001	8520000	P1vsP3(fst)|P1vsP4(fst)|P1vsP5(fst)	MC01g_new0216
MC01	8515001	8525000	P1vsP3(fst)|P1vsP4(fst)|P1vsP5(fst)	MC01g_new0216
MC01	8515001	8530000	P3_vs_P4_P4_selected(pi)	MC01g_new0216|MC01g_new0216
MC01	8520001	8530000	P2vsP4(fst)|P3vsP4(fst)	MC01g_new0216
MC01	8550001	8560000	P4_vs_P1_P1_selected(pi)	MC01g0211
MC01	8550001	8640000	P3_vs_P4_P4_selected(pi)	MC01g0211|MC01g0211|MC01g0212|MC01g0211|MC01g0212|MC01g_new0217|MC01g0213|MC01g_new0217|MC01g0212|MC01g0213|MC01g0214|MC01g_new0217|MC01g0214|MC01g0214|MC01g0215|MC01g0215|MC01g0216|MC01g0215|MC01g0216|MC01g0217|MC01g0217|MC01g0218|MC01g0218|MC01g0219|MC01g0220|MC01g0218|MC01g0219|MC01g0220|MC01g_new0218
MC01	8595001	8605000	P1vsP5(fst)	MC01g0215
MC01	8600001	8615000	P2_vs_P1_P1_selected(pi)|P3_vs_P1_P1_selected(pi)	MC01g0216|MC01g0215|MC01g0216|MC01g0217
MC01	8610001	8625000	P4_vs_P1_P1_selected(pi)|P5_vs_P1_P1_selected(pi)	MC01g0217|MC01g0218
MC01	8630001	8650000	P4_vs_P5_P5_selected(pi)	MC01g0220|MC01g_new0218|MC01g_new0218|MC01g0220|MC01g_new0218
MC01	8630001	8655000	P4_vs_P2_P2_selected(pi)	MC01g0220|MC01g_new0218|MC01g_new0218|MC01g0220|MC01g_new0218|MC01g_new0218
MC01	8660001	8670000	P4_vs_P2_P2_selected(pi)	MC01g0221
MC01	8675001	8690000	P3_vs_P4_P4_selected(pi)	MC01g0222|MC01g0222
MC01	8710001	8720000	P1_vs_P4_P4_selected(pi)|P2_vs_P4_P4_selected(pi)	MC01g0223
MC01	8710001	8740000	P3_vs_P4_P4_selected(pi)	MC01g0223|MC01g0224|MC01g0224|MC01g0224|MC01g0224
MC01	8720001	8730000	P1vsP4(fst)|P4vsP5(fst)	MC01g0224
MC01	8725001	8735000	P1vsP4(fst)|P4vsP5(fst)	MC01g0224
MC01	8725001	8740000	P3_vs_P1_P1_selected(pi)	MC01g0224|MC01g0224
MC01	8730001	8740000	P1vsP4(fst)|P4vsP5(fst)	MC01g0224
MC01	8765001	8775000	P2_vs_P5_P5_selected(pi)	MC01g_new0219
MC01	8770001	8820000	P3_vs_P4_P4_selected(pi)	MC01g_new0219|MC01g_new0220|MC01g0225|MC01g_new0220|MC01g0225|MC01g0226|MC01g0226|MC01g0226|MC01g0227|MC01g0227|MC01g0227
MC01	8790001	8800000	P1vsP3(fst)|P1vsP4(fst)|P1vsP5(fst)	MC01g0226
MC01	8790001	8810000	P2_vs_P4_P4_selected(pi)	MC01g0226|MC01g0226|MC01g0226|MC01g0227
MC01	8795001	8805000	P1vsP3(fst)|P1vsP4(fst)|P1vsP5(fst)|P2vsP4(fst)|P1_vs_P4_P4_selected(pi)|P2_vs_P5_P5_selected(pi)	MC01g0226
MC01	8795001	8810000	P5_vs_P4_P4_selected(pi)	MC01g0226|MC01g0226|MC01g0227
MC01	8800001	8810000	P1vsP3(fst)|P1vsP4(fst)|P1vsP5(fst)	MC01g0226|MC01g0227
MC01	8810001	8820000	P1vsP4(fst)	MC01g0227
MC01	8840001	8860000	P3_vs_P4_P4_selected(pi)	MC01g0228|MC01g_new0221|MC01g0228|MC01g_new0221
MC01	8860001	8870000	P4_vs_P5_P5_selected(pi)	MC01g_new0221
MC01	8865001	8885000	P3_vs_P4_P4_selected(pi)	MC01g_new0221|MC01g0229
MC01	8885001	8895000	P1vsP4(fst)|P2_vs_P4_P4_selected(pi)	MC01g0229|MC01g0230
MC01	8935001	8950000	P3_vs_P4_P4_selected(pi)	MC01g0235|MC01g0235
MC01	8940001	8950000	P2_vs_P4_P4_selected(pi)	MC01g0235
MC01	8960001	8975000	P1_vs_P4_P4_selected(pi)	MC01g0236|MC01g0236
MC01	8960001	8980000	P2_vs_P4_P4_selected(pi)|P3_vs_P4_P4_selected(pi)	MC01g0236|MC01g0236|MC01g0236
MC01	8965001	8975000	P1_vs_P3_P3_selected(pi)|P2_vs_P3_P3_selected(pi)	MC01g0236
MC01	8970001	8980000	P2_vs_P5_P5_selected(pi)	MC01g0236
MC01	8990001	9005000	P3_vs_P4_P4_selected(pi)	MC01g_new0222|MC01g_new0222
MC01	9015001	9025000	P4_vs_P5_P5_selected(pi)	MC01g_new0223|MC01g_new0224
MC01	9020001	9055000	P3_vs_P4_P4_selected(pi)	MC01g_new0223|MC01g_new0224|MC01g_new0226|MC01g_new0225|MC01g_new0225|MC01g_new0226|MC01g_new0225|MC01g_new0226|MC01g_new0225
MC01	9035001	9050000	P3_vs_P1_P1_selected(pi)	MC01g_new0225|MC01g_new0226|MC01g_new0225|MC01g_new0226
MC01	9060001	9125000	P3_vs_P4_P4_selected(pi)	MC01g_new0227|MC01g_new0227|MC01g0237|MC01g0238|MC01g0237|MC01g0238|MC01g0239|MC01g0239|MC01g0239|MC01g_new0228|MC01g_new0228|MC01g_new0228|MC01g0240|MC01g0240
MC01	9065001	9085000	P2_vs_P4_P4_selected(pi)	MC01g_new0227|MC01g0237|MC01g0238|MC01g0237
MC01	9130001	9205000	P3_vs_P4_P4_selected(pi)	MC01g0241|MC01g0241|MC01g0241|MC01g0242|MC01g0242|MC01g0243|MC01g0242|MC01g0244|MC01g0243|MC01g0244|MC01g0245|MC01g0245|MC01g0245|MC01g0246|MC01g0247|MC01g0248|MC01g0246|MC01g0247|MC01g0249|MC01g0248
MC01	9135001	9145000	P1vsP3(fst)|P1vsP4(fst)|P2_vs_P4_P4_selected(pi)	MC01g0241
MC01	9155001	9165000	P2_vs_P4_P4_selected(pi)	MC01g0244|MC01g0243
MC01	9175001	9200000	P3_vs_P2_P2_selected(pi)	MC01g0245|MC01g0245|MC01g0246|MC01g0247|MC01g0248|MC01g0246|MC01g0247
MC01	9220001	9275000	P3_vs_P4_P4_selected(pi)	MC01g0251|MC01g0252|MC01g0251|MC01g0252|MC01g_new0229|MC01g0253|MC01g_new0229|MC01g0254|MC01g0253|MC01g_new0229|MC01g0254|MC01g0253|MC01g0255|MC01g0256|MC01g_new0229|MC01g0255|MC01g0256|MC01g0256|MC01g0257|MC01g0258|MC01g0257|MC01g0258|MC01g0259
MC01	9250001	9260000	P4vsP5(fst)	MC01g0256
MC01	9250001	9265000	P4_vs_P5_P5_selected(pi)	MC01g0256|MC01g0256|MC01g0257
MC01	9255001	9265000	P4vsP5(fst)	MC01g0256|MC01g0257
MC01	9260001	9275000	P3_vs_P2_P2_selected(pi)|P4_vs_P2_P2_selected(pi)	MC01g0258|MC01g0257|MC01g0258|MC01g0259
MC01	9280001	9290000	P2_vs_P4_P4_selected(pi)	MC01g0262|MC01g0263|MC01g0261
MC01	9280001	9295000	P2_vs_P1_P1_selected(pi)	MC01g0262|MC01g0263|MC01g0261|MC01g0263|MC01g0262|MC01g0264
MC01	9285001	9295000	P5_vs_P1_P1_selected(pi)	MC01g0263|MC01g0262|MC01g0264
MC01	9295001	9480000	P3_vs_P4_P4_selected(pi)	MC01g0264|MC01g0265|MC01g0265|MC01g0265|MC01g0266|MC01g0266|MC01g0267|MC01g0268|MC01g0267|MC01g0268|MC01g0269|MC01g0268|MC01g0269|MC01g0270|MC01g0270|MC01g0269|MC01g0270|MC01g0271|MC01g0271|MC01g0271|MC01g0271|MC01g0272|MC01g0272|MC01g0272|MC01g0273|MC01g0274|MC01g0273|MC01g0274|MC01g0275|MC01g0275|MC01g0276|MC01g0276|MC01g0277|MC01g0276|MC01g0277|MC01g0278|MC01g0277|MC01g0278|MC01g0279|MC01g0279…
MC01	9310001	9320000	P1vsP4(fst)|P2vsP4(fst)|P3vsP4(fst)	MC01g0266
MC01	9315001	9325000	P1vsP4(fst)|P2vsP4(fst)|P3vsP4(fst)	MC01g0267|MC01g0268
MC01	9320001	9345000	P3_vs_P1_P1_selected(pi)	MC01g0267|MC01g0268|MC01g0269|MC01g0268|MC01g0269|MC01g0270|MC01g0270|MC01g0269
MC01	9380001	9390000	P3vsP4(fst)	MC01g0274|MC01g0275
MC01	9385001	9395000	P3vsP4(fst)	MC01g0275|MC01g0276
MC01	9395001	9405000	P2vsP4(fst)	MC01g0276
MC01	9400001	9410000	P2vsP4(fst)	MC01g0277|MC01g0276
MC01	9405001	9455000	P2_vs_P1_P1_selected(pi)|P3_vs_P1_P1_selected(pi)|P5_vs_P1_P1_selected(pi)	MC01g0277|MC01g0278|MC01g0277|MC01g0279|MC01g0278|MC01g0279|MC01g0279|MC01g_new0231|MC01g_new0230|MC01g0279|MC01g_new0231|MC01g_new0230|MC01g0279|MC01g0280|MC01g_new0231|MC01g0280|MC01g_new0232
MC01	9410001	9450000	P4_vs_P1_P1_selected(pi)	MC01g0278|MC01g0277|MC01g0279|MC01g0278|MC01g0279|MC01g0279|MC01g_new0231|MC01g_new0230|MC01g0279|MC01g_new0231|MC01g_new0230|MC01g0279|MC01g0280|MC01g_new0231
MC01	9415001	9425000	P1vsP4(fst)|P2vsP4(fst)	MC01g0278|MC01g0279
MC01	9420001	9430000	P1vsP4(fst)|P2vsP4(fst)|P3vsP4(fst)|P4vsP5(fst)	MC01g0279|MC01g0278
MC01	9425001	9435000	P1vsP4(fst)|P2vsP4(fst)|P3vsP4(fst)|P4vsP5(fst)	MC01g0279
MC01	9430001	9440000	P1vsP4(fst)|P2vsP4(fst)|P3vsP4(fst)|P4vsP5(fst)	MC01g0279|MC01g_new0231|MC01g_new0230
MC01	9435001	9445000	P1vsP4(fst)|P2vsP4(fst)|P3vsP4(fst)|P4vsP5(fst)	MC01g0279|MC01g_new0231|MC01g_new0230
MC01	9440001	9450000	P1vsP4(fst)|P2vsP4(fst)|P3vsP4(fst)|P4vsP5(fst)	MC01g0279|MC01g0280|MC01g_new0231
MC01	9445001	9455000	P1vsP4(fst)|P2vsP4(fst)|P3vsP4(fst)|P4vsP5(fst)	MC01g0280|MC01g_new0232
MC01	9450001	9460000	P1vsP4(fst)|P2vsP4(fst)|P3vsP4(fst)|P4vsP5(fst)	MC01g0281|MC01g0282|MC01g0280|MC01g_new0232
MC01	9455001	9465000	P2vsP4(fst)|P3vsP4(fst)|P4vsP5(fst)	MC01g0282|MC01g0281
MC01	9460001	9470000	P2vsP4(fst)|P3vsP4(fst)|P4vsP5(fst)	MC01g0282|MC01g0283|MC01g0284
MC01	9465001	9475000	P2vsP4(fst)|P3vsP4(fst)	MC01g0283|MC01g0284
MC01	9470001	9480000	P2vsP4(fst)|P3vsP4(fst)|P3_vs_P1_P1_selected(pi)	MC01g0285|MC01g0283
MC01	9475001	9485000	P3vsP4(fst)	MC01g0285|MC01g0286
MC01	9485001	9615000	P3_vs_P4_P4_selected(pi)	MC01g0286|MC01g_new0234|MC01g_new0233|MC01g_new0234|MC01g_new0235|MC01g_new0236|MC01g_new0235|MC01g_new0236|MC01g_new0237|MC01g_new0236|MC01g_new0237|MC01g_new0238|MC01g0287|MC01g_new0238|MC01g0287|MC01g0287|MC01g0288|MC01g0288|MC01g0288|MC01g0289|MC01g0288|MC01g0290|MC01g0291|MC01g0291|MC01g_new0239|MC01g_new0239|MC01g0292|MC01g0292|MC01g0292|MC01g0293|MC01g0293|MC01g0294
MC01	9550001	9560000	P2_vs_P5_P5_selected(pi)	MC01g0289|MC01g0288
MC01	9560001	9570000	P2_vs_P4_P4_selected(pi)|P5_vs_P4_P4_selected(pi)	MC01g0290|MC01g0291
MC01	9580001	9590000	P3_vs_P1_P1_selected(pi)	MC01g0292
MC01	9615001	9625000	P1_vs_P4_P4_selected(pi)|P5_vs_P4_P4_selected(pi)	MC01g0295|MC01g0294|MC01g_new0240
MC01	9620001	9630000	P1vsP2(fst)|P1vsP4(fst)	MC01g0295
MC01	9625001	9635000	P1vsP2(fst)|P1vsP4(fst)	MC01g0295
MC01	9630001	9640000	P1vsP2(fst)|P1vsP4(fst)	MC01g0295
MC01	9635001	9645000	P1vsP2(fst)|P1vsP4(fst)|P1_vs_P4_P4_selected(pi)|P2_vs_P4_P4_selected(pi)|P3_vs_P4_P4_selected(pi)|P5_vs_P4_P4_selected(pi)	MC01g0296
MC01	9640001	9650000	P1vsP2(fst)	MC01g0297|MC01g0296
MC01	9645001	9655000	P1vsP2(fst)	MC01g0297
MC01	9650001	9660000	P1vsP2(fst)	MC01g0297|MC01g0298
MC01	9660001	9670000	P1_vs_P3_P3_selected(pi)|P2_vs_P3_P3_selected(pi)|P4_vs_P3_P3_selected(pi)|P5_vs_P3_P3_selected(pi)	MC01g0299|MC01g0298
MC01	9660001	9755000	P3_vs_P4_P4_selected(pi)	MC01g0299|MC01g0298|MC01g0299|MC01g_new0241|MC01g_new0241|MC01g0300|MC01g0299|MC01g0300|MC01g0300|MC01g0301|MC01g0301|MC01g0301|MC01g0301|MC01g_new0242|MC01g_new0242|MC01g0302|MC01g_new0243|MC01g0302|MC01g0303|MC01g_new0243|MC01g0303|MC01g0303
MC01	9695001	9705000	P3_vs_P1_P1_selected(pi)	MC01g0301
MC01	9715001	9725000	P1_vs_P3_P3_selected(pi)|P2_vs_P3_P3_selected(pi)|P4_vs_P3_P3_selected(pi)|P5_vs_P3_P3_selected(pi)	MC01g_new0242
MC01	9725001	9750000	P4_vs_P2_P2_selected(pi)	MC01g0302|MC01g_new0243|MC01g0302|MC01g0303|MC01g_new0243|MC01g0303
MC01	9730001	9745000	P3_vs_P2_P2_selected(pi)|P5_vs_P2_P2_selected(pi)	MC01g_new0243|MC01g0302|MC01g0303|MC01g_new0243
MC01	9745001	9755000	P4_vs_P3_P3_selected(pi)|P5_vs_P3_P3_selected(pi)	MC01g0303
MC01	9765001	9855000	P3_vs_P4_P4_selected(pi)	MC01g0304|MC01g0304|MC01g_new0245|MC01g_new0245|MC01g_new0246|MC01g_new0246|MC01g0305|MC01g0305|MC01g0305|MC01g0306|MC01g0307|MC01g0306|MC01g0307|MC01g0308|MC01g0308|MC01g0309|MC01g0309|MC01g0309|MC01g0310|MC01g0311|MC01g0310
MC01	9800001	9810000	P1_vs_P5_P5_selected(pi)|P2_vs_P5_P5_selected(pi)	MC01g0305
MC01	9805001	9815000	P1_vs_P2_P2_selected(pi)	MC01g0305
MC01	9805001	9820000	P3_vs_P2_P2_selected(pi)	MC01g0305|MC01g0305|MC01g0306
MC01	9825001	9835000	P3_vs_P2_P2_selected(pi)	MC01g0307|MC01g0308
MC01	9825001	9855000	P3_vs_P1_P1_selected(pi)	MC01g0307|MC01g0308|MC01g0308|MC01g0309|MC01g0309|MC01g0309|MC01g0310|MC01g0311|MC01g0310
MC01	9830001	9845000	P5_vs_P1_P1_selected(pi)	MC01g0308|MC01g0309|MC01g0309
MC01	9845001	9855000	P3_vs_P2_P2_selected(pi)	MC01g0311|MC01g0310
MC01	9870001	9885000	P3_vs_P2_P2_selected(pi)	MC01g0314|MC01g0315|MC01g0314|MC01g0315
MC01	9870001	9890000	P3_vs_P1_P1_selected(pi)	MC01g0314|MC01g0315|MC01g0314|MC01g0315|MC01g0316|MC01g0314|MC01g0315
MC01	9870001	9910000	P3_vs_P4_P4_selected(pi)	MC01g0314|MC01g0315|MC01g0314|MC01g0315|MC01g0316|MC01g0314|MC01g0315|MC01g0316|MC01g_new0247|MC01g0317|MC01g_new0248|MC01g_new0247|MC01g0317|MC01g0318|MC01g_new0248|MC01g0318|MC01g0319|MC01g0320|MC01g0321|MC01g0320|MC01g_new0248|MC01g0318|MC01g0319
MC01	9875001	9885000	P5_vs_P1_P1_selected(pi)	MC01g0314|MC01g0315
MC01	9895001	9905000	P3_vs_P1_P1_selected(pi)	MC01g_new0248|MC01g0318|MC01g0319|MC01g0320
MC01	9895001	9910000	P3_vs_P2_P2_selected(pi)	MC01g_new0248|MC01g0318|MC01g0319|MC01g0320|MC01g0321|MC01g0320|MC01g_new0248|MC01g0318|MC01g0319
MC01	9925001	9950000	P3_vs_P4_P4_selected(pi)	MC01g0324|MC01g0324|MC01g0325|MC01g0325
MC01	9950001	9960000	P1_vs_P2_P2_selected(pi)	MC01g0327|MC01g_new0249|MC01g0326
MC01	9955001	10010000	P3_vs_P4_P4_selected(pi)	MC01g0327|MC01g0328|MC01g0328|MC01g0328|MC01g_new0250|MC01g0329|MC01g0330|MC01g_new0250|MC01g0330|MC01g0329|MC01g0331|MC01g0330|MC01g0331|MC01g0331|MC01g0331
MC01	9965001	9975000	P2vsP3(fst)	MC01g0328|MC01g_new0250
MC01	9975001	9985000	P4vsP5(fst)	MC01g0330|MC01g0329
MC01	9980001	9990000	P4vsP5(fst)	MC01g0331|MC01g0330
MC01	9990001	10010000	P3_vs_P1_P1_selected(pi)	MC01g0331|MC01g0331|MC01g0331
MC01	9995001	10010000	P4_vs_P1_P1_selected(pi)	MC01g0331|MC01g0331
MC01	10000001	10010000	P5_vs_P1_P1_selected(pi)	MC01g0331
MC01	10015001	10025000	P1_vs_P3_P3_selected(pi)|P4_vs_P3_P3_selected(pi)	MC01g0332
MC01	10015001	10095000	P3_vs_P4_P4_selected(pi)	MC01g0332|MC01g0332|MC01g_new0251|MC01g_new0251|MC01g0333|MC01g0333|MC01g0334|MC01g0334|MC01g0333|MC01g0334|MC01g0334|MC01g0335|MC01g0335|MC01g0335|MC01g0336|MC01g0337|MC01g0339|MC01g0338
MC01	10025001	10035000	P1_vs_P4_P4_selected(pi)|P2_vs_P4_P4_selected(pi)	MC01g_new0251
MC01	10035001	10045000	P2vsP3(fst)|P2vsP4(fst)	MC01g0333
MC01	10040001	10050000	P2vsP3(fst)|P2vsP4(fst)|P3vsP5(fst)	MC01g0333|MC01g0334
MC01	10045001	10055000	P2vsP3(fst)|P2vsP4(fst)|P3vsP5(fst)	MC01g0334|MC01g0333
MC01	10050001	10060000	P2vsP3(fst)|P2vsP4(fst)|P3vsP5(fst)	MC01g0334
MC01	10065001	10075000	P2vsP3(fst)|P2vsP4(fst)	MC01g0335
MC01	10070001	10080000	P1vsP2(fst)|P1vsP4(fst)|P1vsP5(fst)	MC01g0335|MC01g0336
MC01	10075001	10085000	P1vsP2(fst)|P1vsP4(fst)|P1vsP5(fst)	MC01g0337|MC01g0336
MC01	10090001	10100000	P1vsP2(fst)|P1vsP4(fst)	MC01g0339|MC01g0340|MC01g0338
MC01	10095001	10105000	P1vsP2(fst)|P1vsP4(fst)|P1vsP5(fst)	MC01g0340
MC01	10100001	10110000	P1vsP4(fst)	MC01g0340
MC01	10115001	10125000	P3_vs_P4_P4_selected(pi)	MC01g0341
MC01	10135001	10145000	P2_vs_P4_P4_selected(pi)|P5_vs_P4_P4_selected(pi)	MC01g0343|MC01g0344
MC01	10155001	10165000	P1vsP4(fst)	MC01g0345|MC01g_new0252
MC01	10175001	10185000	P1vsP4(fst)	MC01g0348|MC01g0349|MC01g0347
MC01	10190001	10200000	P1vsP4(fst)	MC01g0350
MC01	10195001	10205000	P1vsP4(fst)	MC01g0350
MC01	10220001	10250000	P3_vs_P4_P4_selected(pi)	MC01g_new0253|MC01g_new0253|MC01g_new0254|MC01g0351|MC01g_new0253|MC01g_new0254|MC01g0351|MC01g0351
MC01	10250001	10260000	P1vsP5(fst)	MC01g0352|MC01g0353
MC01	10255001	10320000	P3_vs_P4_P4_selected(pi)	MC01g0354|MC01g0353|MC01g0354|MC01g0355|MC01g0355|MC01g0356|MC01g0355|MC01g0356|MC01g0356|MC01g0356|MC01g_new0255|MC01g0356|MC01g_new0255|MC01g0357|MC01g0357|MC01g_new0255|MC01g0357|MC01g0357
MC01	10260001	10270000	P2vsP5(fst)	MC01g0354|MC01g0355
MC01	10265001	10275000	P2vsP5(fst)	MC01g0355
MC01	10270001	10280000	P2vsP5(fst)	MC01g0356|MC01g0355
MC01	10275001	10285000	P2vsP5(fst)	MC01g0356
MC01	10280001	10290000	P1vsP5(fst)|P2vsP5(fst)	MC01g0356
MC01	10285001	10295000	P2vsP5(fst)|P3_vs_P1_P1_selected(pi)|P4_vs_P1_P1_selected(pi)	MC01g0356
MC01	10290001	10300000	P2vsP5(fst)	MC01g_new0255|MC01g0356
MC01	10295001	10305000	P2vsP3(fst)|P2vsP4(fst)|P2vsP5(fst)	MC01g_new0255|MC01g0357
MC01	10300001	10310000	P2vsP3(fst)|P2vsP4(fst)|P2vsP5(fst)	MC01g0357|MC01g_new0255
MC01	10305001	10315000	P2vsP3(fst)|P2vsP4(fst)|P2vsP5(fst)	MC01g0357
MC01	10310001	10320000	P2vsP3(fst)|P2vsP4(fst)	MC01g0357
MC01	10325001	10355000	P3_vs_P4_P4_selected(pi)	MC01g0359|MC01g0358|MC01g0360|MC01g0359|MC01g0360|MC01g0361|MC01g0361|MC01g0362|MC01g0360|MC01g_new0256|MC01g0362|MC01g0361|MC01g_new0256
MC01	10375001	10385000	P3vsP4(fst)|P4vsP5(fst)	MC01g0363
MC01	10375001	10400000	P3_vs_P1_P1_selected(pi)	MC01g0363|MC01g0363|MC01g_new0257|MC01g0365|MC01g0364|MC01g0365|MC01g_new0257|MC01g0364|MC01g0365
MC01	10375001	10415000	P3_vs_P4_P4_selected(pi)	MC01g0363|MC01g0363|MC01g_new0257|MC01g0365|MC01g0364|MC01g0365|MC01g_new0257|MC01g0364|MC01g0365|MC01g0365|MC01g0366|MC01g0366|MC01g0367|MC01g0368|MC01g0367|MC01g0366
MC01	10380001	10390000	P3vsP4(fst)|P4vsP5(fst)	MC01g0363|MC01g_new0257|MC01g0365|MC01g0364
MC01	10385001	10395000	P3vsP4(fst)	MC01g0365|MC01g_new0257|MC01g0364
MC01	10390001	10400000	P3vsP4(fst)|P3_vs_P2_P2_selected(pi)	MC01g0365
MC01	10405001	10415000	P1vsP2(fst)|P1vsP4(fst)|P1vsP5(fst)	MC01g0368|MC01g0367|MC01g0366
MC01	10410001	10420000	P1vsP2(fst)|P1vsP4(fst)|P1vsP5(fst)	MC01g0368|MC01g0369|MC01g0367
MC01	10425001	10505000	P3_vs_P4_P4_selected(pi)	MC01g0370|MC01g0371|MC01g0372|MC01g0372|MC01g0371|MC01g0372|MC01g0373|MC01g0373|MC01g0374|MC01g0375|MC01g0375|MC01g0376|MC01g0375|MC01g0376|MC01g0377|MC01g0377|MC01g0378|MC01g0376|MC01g0377|MC01g0379|MC01g0378|MC01g0379
MC01	10455001	10465000	P1vsP3(fst)	MC01g0374
MC01	10485001	10500000	P3_vs_P1_P1_selected(pi)	MC01g0377|MC01g0378|MC01g0376|MC01g0377|MC01g0379|MC01g0378
MC01	10515001	10530000	P5_vs_P1_P1_selected(pi)	MC01g0380|MC01g0381|MC01g0381
MC01	10545001	10580000	P3_vs_P4_P4_selected(pi)	MC01g0382|MC01g0383|MC01g0383|MC01g0384|MC01g0383|MC01g0384|MC01g0385|MC01g0385|MC01g0384|MC01g0386|MC01g0386|MC01g0385
MC01	10585001	10720000	P3_vs_P4_P4_selected(pi)	MC01g0388|MC01g0389|MC01g0389|MC01g_new0258|MC01g0390|MC01g_new0258|MC01g0390|MC01g0391|MC01g0392|MC01g0391|MC01g0392|MC01g0393|MC01g0393|MC01g0394|MC01g0394|MC01g0393|MC01g0395|MC01g0395|MC01g0394|MC01g0395|MC01g0396|MC01g0397|MC01g0397|MC01g0397|MC01g0398|MC01g0399|MC01g0397|MC01g0398|MC01g_new0259|MC01g_new0260|MC01g0399|MC01g_new0259|MC01g_new0260|MC01g0400|MC01g0401|MC01g0400|MC01g0401|MC01g…
MC01	10640001	10650000	P4_vs_P1_P1_selected(pi)	MC01g0396
MC01	10665001	10675000	P4_vs_P3_P3_selected(pi)	MC01g0399|MC01g0397|MC01g0398|MC01g_new0259
MC01	10700001	10710000	P1vsP3(fst)|P4_vs_P1_P1_selected(pi)	MC01g0404|MC01g0405
MC01	10700001	10715000	P2_vs_P1_P1_selected(pi)	MC01g0404|MC01g0405|MC01g0404|MC01g0406|MC01g0405
MC01	10705001	10715000	P1vsP3(fst)	MC01g0404|MC01g0406|MC01g0405
MC01	10760001	10895000	P3_vs_P4_P4_selected(pi)	MC01g0407|MC01g0407|MC01g0408|MC01g0409|MC01g0408|MC01g0409|MC01g0409|MC01g_new0261|MC01g_new0261|MC01g0410|MC01g0410|MC01g0410|MC01g0411|MC01g0411|MC01g0412|MC01g0411|MC01g0413|MC01g0412|MC01g_new0262|MC01g0413|MC01g_new0262|MC01g0414|MC01g0415|MC01g0414|MC01g0415|MC01g0414|MC01g_new0263|MC01g0415|MC01g_new0264|MC01g_new0263|MC01g0416|MC01g0417|MC01g_new0264|MC01g0416|MC01g0417|MC01g0418|MC01g_n…
MC01	10795001	10805000	P2vsP4(fst)|P4vsP5(fst)	MC01g_new0261|MC01g0410
MC01	10800001	10810000	P2vsP4(fst)	MC01g0410
MC01	10805001	10815000	P2vsP4(fst)	MC01g0410
MC01	10895001	10925000	P1_vs_P2_P2_selected(pi)	MC01g0425|MC01g0426|MC01g_new0266|MC01g0426|MC01g0427|MC01g0428|MC01g0427
MC01	10905001	10925000	P4_vs_P2_P2_selected(pi)	MC01g0426|MC01g0427|MC01g0427|MC01g0428|MC01g0428|MC01g0427
MC01	10910001	10920000	P4_vs_P3_P3_selected(pi)	MC01g0427|MC01g0428
MC01	10910001	10930000	P4_vs_P5_P5_selected(pi)	MC01g0427|MC01g0428|MC01g0428
MC01	10910001	11075000	P3_vs_P4_P4_selected(pi)	MC01g0427|MC01g0428|MC01g0428|MC01g0427|MC01g0428|MC01g0428|MC01g0428|MC01g0429|MC01g0428|MC01g0428|MC01g0430|MC01g0428|MC01g0430|MC01g0428|MC01g0431|MC01g0431|MC01g0431|MC01g0432|MC01g0434|MC01g0432|MC01g0433|MC01g0435|MC01g0434|MC01g0433|MC01g0435|MC01g0436|MC01g0434|MC01g0436|MC01g0435|MC01g0438|MC01g0437|MC01g0438|MC01g0437|MC01g0439|MC01g0438|MC01g0439|MC01g0440|MC01g0441|MC01g0442|MC01g0439…
MC01	10940001	10950000	P4vsP5(fst)	MC01g0428|MC01g0429
MC01	10945001	10955000	P4_vs_P1_P1_selected(pi)	MC01g0428
MC01	10945001	10960000	P3_vs_P1_P1_selected(pi)	MC01g0428|MC01g0428|MC01g0430
MC01	10955001	10965000	P2vsP4(fst)	MC01g0428|MC01g0430
MC01	10980001	10995000	P3_vs_P1_P1_selected(pi)|P5_vs_P1_P1_selected(pi)	MC01g0434|MC01g0432|MC01g0433|MC01g0435|MC01g0434|MC01g0433
MC01	10980001	11000000	P4_vs_P1_P1_selected(pi)	MC01g0434|MC01g0432|MC01g0433|MC01g0435|MC01g0434|MC01g0433|MC01g0435|MC01g0436|MC01g0434
MC01	11040001	11050000	P2vsP5(fst)|P4vsP5(fst)	MC01g0446|MC01g0445|MC01g0444
MC01	11045001	11055000	P2vsP5(fst)|P3vsP5(fst)|P4vsP5(fst)	MC01g0446
MC01	11050001	11060000	P2vsP5(fst)	MC01g0446
MC01	11085001	11095000	P1vsP2(fst)|P1vsP4(fst)	MC01g_new0268
MC01	11090001	11100000	P1vsP3(fst)|P1vsP4(fst)|P1vsP5(fst)	MC01g0450
MC01	11095001	11105000	P1vsP3(fst)|P1vsP4(fst)|P1vsP5(fst)	MC01g0450|MC01g0451
MC01	11100001	11110000	P1vsP4(fst)|P1vsP5(fst)	MC01g0451|MC01g0450
MC01	11100001	11120000	P2_vs_P4_P4_selected(pi)	MC01g0451|MC01g0450|MC01g0451|MC01g0452|MC01g0452|MC01g0453
MC01	11100001	11350000	P3_vs_P4_P4_selected(pi)	MC01g0451|MC01g0450|MC01g0451|MC01g0452|MC01g0453|MC01g0454|MC01g0455|MC01g0454|MC01g0456|MC01g0455|MC01g0457|MC01g0458|MC01g0456|MC01g0459|MC01g0457|MC01g0459|MC01g0458|MC01g0459|MC01g0460|MC01g0460|MC01g0461|MC01g0461|MC01g0462|MC01g0462|MC01g0463|MC01g0463|MC01g0462|MC01g0464|MC01g0463|MC01g0464|MC01g0465|MC01g0465|MC01g0465|MC01g0466|MC01g0466|MC01g0467|MC01g0467|MC01g0466|MC01g0468|MC01g0467…
MC01	11105001	11115000	P1vsP4(fst)	MC01g0451|MC01g0452
MC01	11170001	11185000	P2_vs_P1_P1_selected(pi)|P4_vs_P1_P1_selected(pi)	MC01g0463|MC01g0462|MC01g0464|MC01g0463|MC01g0464
MC01	11195001	11205000	P2_vs_P3_P3_selected(pi)	MC01g0465|MC01g0466
MC01	11195001	11210000	P5_vs_P3_P3_selected(pi)	MC01g0465|MC01g0466|MC01g0466
MC01	11195001	11215000	P5_vs_P4_P4_selected(pi)	MC01g0465|MC01g0466|MC01g0466|MC01g0467
MC01	11200001	11215000	P5_vs_P1_P1_selected(pi)	MC01g0466|MC01g0466|MC01g0467
MC01	11260001	11270000	P1vsP2(fst)|P1vsP4(fst)|P1vsP5(fst)|P3_vs_P5_P5_selected(pi)	MC01g0475|MC01g0476
MC01	11265001	11275000	P2vsP5(fst)	MC01g0476
MC01	11270001	11280000	P2vsP5(fst)	MC01g0477
MC01	11280001	11290000	P1_vs_P4_P4_selected(pi)|P2_vs_P4_P4_selected(pi)	MC01g0478|MC01g0477
MC01	11300001	11310000	P3vsP4(fst)	MC01g0481|MC01g0480
MC01	11305001	11315000	P3vsP4(fst)	MC01g0481|MC01g0482
MC01	11335001	11345000	P4vsP5(fst)|P1_vs_P5_P5_selected(pi)|P2_vs_P5_P5_selected(pi)	MC01g0485|MC01g0486
MC01	11335001	11350000	P4_vs_P5_P5_selected(pi)	MC01g0485|MC01g0486|MC01g0486
MC01	11340001	11350000	P4_vs_P3_P3_selected(pi)	MC01g0486
MC01	11350001	11360000	P1vsP2(fst)|P1vsP4(fst)|P1vsP5(fst)	MC01g0488|MC01g0487|MC01g0489
MC01	11355001	11365000	P1vsP2(fst)|P1vsP3(fst)|P1vsP4(fst)|P1vsP5(fst)	MC01g0489|MC01g0488
MC01	11360001	11370000	P1vsP2(fst)|P1vsP4(fst)|P1vsP5(fst)	MC01g0489|MC01g0490
MC01	11365001	11375000	P1vsP4(fst)|P1vsP5(fst)	MC01g0490
MC01	11365001	11385000	P3_vs_P4_P4_selected(pi)	MC01g0490|MC01g0490|MC01g0491
MC01	11375001	11385000	P1_vs_P5_P5_selected(pi)|P2_vs_P5_P5_selected(pi)|P3_vs_P5_P5_selected(pi)|P4_vs_P5_P5_selected(pi)	MC01g0491
MC01	11380001	11390000	P1vsP2(fst)|P1vsP4(fst)|P1vsP5(fst)	MC01g0491
MC01	11385001	11395000	P1vsP2(fst)|P1vsP4(fst)|P1vsP5(fst)	MC01g0491
MC01	11390001	11400000	P1vsP2(fst)|P1vsP4(fst)|P1vsP5(fst)	MC01g0491|MC01g0492
MC01	11395001	11405000	P1vsP2(fst)|P1vsP4(fst)	MC01g0492|MC01g0491
MC01	11400001	11410000	P1vsP2(fst)|P1vsP4(fst)	MC01g0492|MC01g0493
MC01	11405001	11415000	P1vsP2(fst)|P1vsP4(fst)	MC01g0494|MC01g0495|MC01g0493
MC01	11410001	11420000	P1vsP2(fst)|P1vsP3(fst)|P1vsP4(fst)|P1vsP5(fst)	MC01g0495|MC01g0494|MC01g0496
MC01	11415001	11425000	P1vsP2(fst)|P1vsP3(fst)|P1vsP5(fst)	MC01g0495|MC01g0498|MC01g0496|MC01g0497|MC01g_new0269
MC01	11415001	11430000	P3_vs_P4_P4_selected(pi)|P4_vs_P3_P3_selected(pi)	MC01g0495|MC01g0498|MC01g0496|MC01g0497|MC01g_new0269|MC01g0498|MC01g_new0270|MC01g_new0271|MC01g0497|MC01g_new0269
MC01	11420001	11430000	P1vsP2(fst)|P1vsP3(fst)|P1vsP4(fst)|P1vsP5(fst)|P1_vs_P3_P3_selected(pi)|P2_vs_P3_P3_selected(pi)|P5_vs_P3_P3_selected(pi)	MC01g0498|MC01g_new0270|MC01g_new0271|MC01g0497|MC01g_new0269
MC01	11425001	11435000	P1vsP2(fst)|P1vsP3(fst)|P1vsP4(fst)|P1vsP5(fst)	MC01g_new0271|MC01g_new0270|MC01g0499|MC01g0498
MC01	11430001	11440000	P1vsP2(fst)|P1vsP3(fst)|P1vsP4(fst)|P1vsP5(fst)|P1_vs_P5_P5_selected(pi)	MC01g_new0271|MC01g_new0272|MC01g0499
MC01	11435001	11445000	P1vsP2(fst)|P1vsP3(fst)|P1vsP4(fst)|P1vsP5(fst)	MC01g0500|MC01g_new0272
MC01	11440001	11450000	P1vsP2(fst)|P1vsP3(fst)|P1vsP4(fst)|P1vsP5(fst)|P3vsP4(fst)	MC01g0500|MC01g_new0273|MC01g_new0272
MC01	11445001	11455000	P1vsP2(fst)|P1vsP3(fst)|P1vsP4(fst)|P1vsP5(fst)	MC01g_new0273|MC01g0500
MC01	11445001	11465000	P1_vs_P4_P4_selected(pi)	MC01g_new0273|MC01g0500|MC01g_new0273|MC01g_new0274|MC01g0501
MC01	11450001	11460000	P1vsP2(fst)|P1vsP4(fst)|P1vsP5(fst)	MC01g_new0273
MC01	11455001	11465000	P1vsP2(fst)|P1vsP3(fst)|P1vsP4(fst)|P1vsP5(fst)	MC01g_new0273|MC01g_new0274|MC01g0501
MC01	11460001	11470000	P1vsP2(fst)|P1vsP3(fst)|P1vsP4(fst)|P1vsP5(fst)	MC01g0501|MC01g0502|MC01g_new0274
MC01	11465001	11475000	P1vsP2(fst)|P1vsP4(fst)|P1vsP5(fst)|P1_vs_P2_P2_selected(pi)	MC01g0502|MC01g0501
MC01	11475001	11485000	P3_vs_P4_P4_selected(pi)	MC01g0502|MC01g0503
MC01	11495001	11505000	P1vsP3(fst)|P3vsP4(fst)	MC01g0505|MC01g_new0277
MC01	11500001	11510000	P3vsP4(fst)	MC01g0506|MC01g0505
MC01	11505001	11520000	P3_vs_P4_P4_selected(pi)	MC01g0506|MC01g0506|MC01g0507
MC01	11515001	11525000	P4vsP5(fst)	MC01g0507
MC01	11520001	11530000	P4_vs_P5_P5_selected(pi)	MC01g0507|MC01g0508|MC01g0509
MC01	11530001	11545000	P1_vs_P5_P5_selected(pi)|P2_vs_P5_P5_selected(pi)	MC01g0509|MC01g0510
MC01	11535001	11550000	P3_vs_P4_P4_selected(pi)	MC01g0510|MC01g0510|MC01g0511
MC01	11540001	11550000	P3vsP5(fst)	MC01g0510|MC01g0511
MC01	11555001	11565000	P3vsP5(fst)	MC01g0514
MC01	11555001	11585000	P1_vs_P5_P5_selected(pi)|P4_vs_P5_P5_selected(pi)	MC01g0514|MC01g0515|MC01g0516|MC01g0517|MC01g0516|MC01g0518|MC01g0517
MC01	11560001	11570000	P1vsP2(fst)|P3vsP5(fst)	MC01g0515
MC01	11565001	11575000	P1vsP2(fst)|P1vsP5(fst)	MC01g0516|MC01g0515
MC01	11565001	11585000	P4_vs_P2_P2_selected(pi)	MC01g0516|MC01g0515|MC01g0516|MC01g0517|MC01g0516|MC01g0518|MC01g0517
MC01	11570001	11580000	P1vsP2(fst)|P1vsP5(fst)	MC01g0516|MC01g0517
MC01	11570001	11585000	P1_vs_P2_P2_selected(pi)	MC01g0516|MC01g0517|MC01g0516|MC01g0518|MC01g0517
MC01	11575001	11585000	P1vsP2(fst)	MC01g0516|MC01g0518|MC01g0517
MC01	11590001	11600000	P1_vs_P2_P2_selected(pi)|P4_vs_P2_P2_selected(pi)	MC01g0519|MC01g0520
MC01	11590001	11605000	P4_vs_P5_P5_selected(pi)	MC01g0519|MC01g0520|MC01g0520|MC01g_new0278
MC01	11610001	11755000	P3_vs_P4_P4_selected(pi)	MC01g0521|MC01g_new0279|MC01g_new0279|MC01g0522|MC01g0522|MC01g_new0281|MC01g_new0280|MC01g_new0282|MC01g_new0281|MC01g_new0282|MC01g0523|MC01g0525|MC01g0524|MC01g_new0282|MC01g0525|MC01g0523|MC01g_new0283|MC01g0524|MC01g0526|MC01g0525|MC01g_new0283|MC01g0526|MC01g0526|MC01g_new0284|MC01g0527|MC01g0528|MC01g0528|MC01g_new0284|MC01g0527|MC01g_new0285|MC01g0528|MC01g_new0285|MC01g0529|MC01g0529|MC0…
MC01	11630001	11640000	P3vsP5(fst)	MC01g_new0281|MC01g_new0280|MC01g_new0282
MC01	11630001	11645000	P2_vs_P1_P1_selected(pi)	MC01g_new0281|MC01g_new0280|MC01g_new0282|MC01g_new0281|MC01g_new0282
MC01	11630001	11650000	P3_vs_P1_P1_selected(pi)	MC01g_new0281|MC01g_new0280|MC01g_new0282|MC01g_new0281|MC01g_new0282|MC01g0523|MC01g0525|MC01g0524|MC01g_new0282
MC01	11635001	11645000	P3vsP4(fst)|P3vsP5(fst)	MC01g_new0281|MC01g_new0282
MC01	11635001	11650000	P3_vs_P5_P5_selected(pi)	MC01g_new0281|MC01g_new0282|MC01g0523|MC01g0525|MC01g0524|MC01g_new0282
MC01	11640001	11650000	P3vsP5(fst)	MC01g0523|MC01g0525|MC01g0524|MC01g_new0282
MC01	11645001	11655000	P3vsP5(fst)	MC01g0525|MC01g0523|MC01g_new0283|MC01g0524
MC01	11660001	11670000	P4_vs_P3_P3_selected(pi)	MC01g0526
MC01	11660001	11675000	P4_vs_P5_P5_selected(pi)	MC01g0526|MC01g_new0284|MC01g0527
MC01	11705001	11715000	P3vsP4(fst)	MC01g0530
MC01	11710001	11720000	P2vsP4(fst)	MC01g0530
MC01	11715001	11725000	P2vsP4(fst)	MC01g0530|MC01g0531
MC01	11745001	11760000	P4_vs_P5_P5_selected(pi)	MC01g_new0291|MC01g0532|MC01g_new0290|MC01g0532|MC01g0533|MC01g_new0291
MC01	11750001	11760000	P1_vs_P5_P5_selected(pi)|P2_vs_P5_P5_selected(pi)	MC01g0532|MC01g0533|MC01g_new0291
MC01	11760001	11770000	P3vsP5(fst)	MC01g0534|MC01g0535
MC01	11765001	11775000	P3_vs_P4_P4_selected(pi)	MC01g0536|MC01g0535
MC01	11790001	11800000	P1_vs_P5_P5_selected(pi)	MC01g0538
MC01	11790001	11805000	P4_vs_P5_P5_selected(pi)	MC01g0538|MC01g0539|MC01g0538
MC01	11805001	11815000	P1_vs_P3_P3_selected(pi)|P1_vs_P5_P5_selected(pi)|P2_vs_P3_P3_selected(pi)|P2_vs_P5_P5_selected(pi)	MC01g0541|MC01g0540|MC01g0542
MC01	11805001	11865000	P3_vs_P4_P4_selected(pi)	MC01g0541|MC01g0540|MC01g0542|MC01g0541|MC01g0542|MC01g0543|MC01g0542|MC01g0543|MC01g0544|MC01g0543|MC01g0545|MC01g0546|MC01g0544|MC01g0546|MC01g0545|MC01g0548|MC01g0547|MC01g0546|MC01g0548|MC01g0547|MC01g0549|MC01g0548|MC01g0549|MC01g0549|MC01g0550
MC01	11845001	11855000	P1vsP4(fst)|P2vsP4(fst)|P3vsP4(fst)	MC01g0549
MC01	11845001	11860000	P2_vs_P4_P4_selected(pi)|P5_vs_P4_P4_selected(pi)	MC01g0549|MC01g0549
MC01	11850001	11860000	P1vsP4(fst)|P2vsP4(fst)|P3vsP4(fst)	MC01g0549
MC01	11855001	11865000	P3vsP4(fst)	MC01g0550
MC01	11860001	11870000	P3vsP4(fst)	MC01g0550|MC01g0551
MC01	11865001	11875000	P3vsP4(fst)	MC01g0552|MC01g0550|MC01g0551
MC01	11870001	11895000	P3_vs_P4_P4_selected(pi)	MC01g0552|MC01g0553|MC01g0553|MC01g0553|MC01g0554|MC01g0555
MC01	11875001	11885000	P2vsP3(fst)|P3vsP4(fst)	MC01g0553
MC01	11880001	11890000	P1vsP3(fst)|P2vsP3(fst)|P3vsP4(fst)	MC01g0553
MC01	11885001	11895000	P1vsP3(fst)|P3vsP4(fst)	MC01g0553|MC01g0554|MC01g0555
MC01	11890001	11900000	P1vsP3(fst)	MC01g0556|MC01g0555|MC01g0554
MC01	11940001	11955000	P1_vs_P5_P5_selected(pi)	MC01g0562|MC01g0561|MC01g0562|MC01g0561
MC01	12015001	12025000	P1_vs_P2_P2_selected(pi)	MC01g0570
MC01	12015001	12035000	P3_vs_P4_P4_selected(pi)	MC01g0570|MC01g0570|MC01g0571
MC01	12020001	12030000	P1vsP2(fst)|P1vsP4(fst)|P1vsP5(fst)|P1_vs_P4_P4_selected(pi)	MC01g0570
MC01	12025001	12035000	P1vsP2(fst)|P1vsP4(fst)|P1vsP5(fst)	MC01g0571
MC01	12030001	12040000	P1vsP2(fst)|P1vsP5(fst)	MC01g0571|MC01g_new0293|MC01g0572
MC01	12035001	12045000	P1vsP2(fst)|P1vsP5(fst)	MC01g_new0293|MC01g0572
MC01	12040001	12050000	P1vsP2(fst)|P1vsP5(fst)	MC01g_new0293
MC01	12045001	12055000	P1vsP2(fst)|P1vsP5(fst)	MC01g_new0293
MC01	12050001	12060000	P1vsP2(fst)|P1vsP3(fst)|P1vsP4(fst)|P1vsP5(fst)	MC01g0573|MC01g_new0293
MC01	12055001	12065000	P1vsP2(fst)|P1vsP5(fst)	MC01g0573
MC01	12060001	12070000	P1vsP2(fst)|P1vsP5(fst)	MC01g0573|MC01g0574
MC01	12070001	12085000	P3_vs_P4_P4_selected(pi)|P4_vs_P3_P3_selected(pi)	MC01g0574|MC01g0574|MC01g0575
MC01	12095001	12105000	P1vsP2(fst)|P1vsP4(fst)|P1vsP5(fst)	MC01g0576
MC01	12100001	12110000	P1vsP2(fst)|P1vsP4(fst)|P1vsP5(fst)	MC01g0576
MC01	12105001	12115000	P1vsP2(fst)|P1vsP4(fst)|P1vsP5(fst)	MC01g0576
MC01	12115001	12135000	P4_vs_P3_P3_selected(pi)	MC01g0576|MC01g0576|MC01g0577|MC01g0578|MC01g0577
MC01	12115001	12160000	P3_vs_P4_P4_selected(pi)	MC01g0576|MC01g0576|MC01g0577|MC01g0578|MC01g0577|MC01g_new0294|MC01g0580|MC01g0579|MC01g0578|MC01g0580|MC01g0581|MC01g0579|MC01g0582|MC01g0581|MC01g0583|MC01g0583|MC01g0582|MC01g_new0295
MC01	12120001	12135000	P5_vs_P3_P3_selected(pi)	MC01g0576|MC01g0577|MC01g0578|MC01g0577
MC01	12135001	12155000	P5_vs_P2_P2_selected(pi)	MC01g_new0294|MC01g0580|MC01g0579|MC01g0578|MC01g0580|MC01g0581|MC01g0579|MC01g0582|MC01g0581|MC01g0583
MC01	12150001	12160000	P1vsP3(fst)|P1vsP4(fst)	MC01g0583|MC01g0582|MC01g_new0295
MC01	12155001	12165000	P1vsP2(fst)|P1vsP3(fst)|P1vsP4(fst)	MC01g0584|MC01g0583|MC01g_new0295
MC01	12155001	12170000	P5_vs_P4_P4_selected(pi)	MC01g0584|MC01g0583|MC01g_new0295|MC01g0584
MC01	12160001	12170000	P1vsP2(fst)|P1vsP3(fst)|P1vsP4(fst)	MC01g0584
MC01	12170001	12180000	P3vsP4(fst)	MC01g0585
MC01	12170001	12205000	P3_vs_P4_P4_selected(pi)	MC01g0585|MC01g0585|MC01g0586|MC01g_new0296|MC01g0586|MC01g0587|MC01g_new0296|MC01g0587|MC01g0588|MC01g_new0296
MC01	12195001	12205000	P1vsP2(fst)|P1vsP3(fst)|P1vsP4(fst)|P1vsP5(fst)	MC01g0587|MC01g0588|MC01g_new0296
MC01	12200001	12210000	P1vsP2(fst)|P1vsP4(fst)|P1vsP5(fst)	MC01g0587|MC01g0588|MC01g0589|MC01g0590
MC01	12205001	12215000	P1vsP4(fst)|P1vsP5(fst)	MC01g0589|MC01g0590|MC01g0588
MC01	12210001	12220000	P1vsP4(fst)|P1vsP5(fst)|P1_vs_P5_P5_selected(pi)|P2_vs_P5_P5_selected(pi)	MC01g0589|MC01g0590|MC01g0591
MC01	12210001	12280000	P3_vs_P4_P4_selected(pi)	MC01g0589|MC01g0590|MC01g0591|MC01g0591|MC01g_new0297|MC01g0591|MC01g_new0297|MC01g_new0298|MC01g_new0298|MC01g_new0297|MC01g0592|MC01g_new0298|MC01g0592|MC01g0593|MC01g0593|MC01g0592|MC01g0594|MC01g0593|MC01g0595|MC01g0594|MC01g0595|MC01g0594|MC01g0596|MC01g0596|MC01g0596|MC01g0596
MC01	12235001	12245000	P2vsP3(fst)|P2vsP5(fst)	MC01g0592|MC01g0593
MC01	12240001	12250000	P2vsP3(fst)|P2vsP5(fst)	MC01g0593|MC01g0592|MC01g0594
MC01	12245001	12255000	P2vsP3(fst)	MC01g0593|MC01g0595|MC01g0594
MC01	12290001	12300000	P3_vs_P4_P4_selected(pi)	MC01g0597
MC01	12300001	12310000	P1_vs_P4_P4_selected(pi)|P1_vs_P5_P5_selected(pi)|P2_vs_P4_P4_selected(pi)|P2_vs_P5_P5_selected(pi)	MC01g0597|MC01g0598
MC01	12305001	12325000	P3_vs_P4_P4_selected(pi)	MC01g0598|MC01g0599|MC01g0599
MC01	12315001	12325000	P2_vs_P3_P3_selected(pi)	MC01g0599
MC01	12325001	12335000	P1_vs_P2_P2_selected(pi)|P1_vs_P5_P5_selected(pi)	MC01g0600|MC01g0601
MC01	12330001	12345000	P3_vs_P4_P4_selected(pi)	MC01g0601|MC01g0600|MC01g0602|MC01g0601
MC01	12340001	12350000	P1vsP2(fst)|P1vsP4(fst)|P1vsP5(fst)|P1_vs_P4_P4_selected(pi)	MC01g0602
MC01	12355001	12365000	P2_vs_P1_P1_selected(pi)	MC01g0605|MC01g0604
MC01	12370001	12380000	P3_vs_P4_P4_selected(pi)	MC01g0606
MC01	12385001	12405000	P2_vs_P5_P5_selected(pi)	MC01g_new0299|MC01g0607|MC01g_new0299|MC01g0608|MC01g0608|MC01g0607
MC01	12390001	12405000	P2_vs_P1_P1_selected(pi)	MC01g0607|MC01g_new0299|MC01g0608|MC01g0608|MC01g0607
MC01	12400001	12420000	P3_vs_P4_P4_selected(pi)	MC01g0608|MC01g0609|MC01g0610
MC01	12410001	12420000	P2vsP5(fst)	MC01g0609|MC01g0610
MC01	12430001	12470000	P3_vs_P4_P4_selected(pi)	MC01g0612|MC01g0611|MC01g0612|MC01g0611|MC01g_new0300|MC01g_new0300|MC01g_new0301|MC01g_new0300|MC01g_new0301
MC01	12485001	12500000	P4_vs_P3_P3_selected(pi)|P4_vs_P5_P5_selected(pi)	MC01g_new0302|MC01g_new0302
MC01	12485001	12515000	P2_vs_P5_P5_selected(pi)	MC01g_new0302|MC01g_new0302|MC01g_new0303|MC01g_new0304
MC01	12485001	12520000	P3_vs_P4_P4_selected(pi)	MC01g_new0302|MC01g_new0302|MC01g_new0303|MC01g_new0304|MC01g_new0304
MC01	12490001	12505000	P2_vs_P3_P3_selected(pi)	MC01g_new0302|MC01g_new0303
MC01	12500001	12510000	P1_vs_P4_P4_selected(pi)	MC01g_new0303
MC01	12500001	12515000	P1_vs_P5_P5_selected(pi)	MC01g_new0303|MC01g_new0304
MC01	12505001	12520000	P1_vs_P3_P3_selected(pi)	MC01g_new0304|MC01g_new0304
MC01	12525001	12540000	P1_vs_P5_P5_selected(pi)|P2_vs_P5_P5_selected(pi)	MC01g_new0305|MC01g_new0305
MC01	12535001	12545000	P2vsP3(fst)|P2vsP4(fst)|P2vsP5(fst)	MC01g_new0306|MC01g_new0305
MC01	12535001	12560000	P3_vs_P4_P4_selected(pi)	MC01g_new0306|MC01g_new0305|MC01g_new0306|MC01g_new0306|MC01g_new0307
MC01	12540001	12550000	P2vsP3(fst)|P2vsP4(fst)|P2vsP5(fst)	MC01g_new0306
MC01	12545001	12555000	P2vsP4(fst)|P2vsP5(fst)	MC01g_new0306
MC01	12550001	12560000	P2vsP4(fst)|P2vsP5(fst)	MC01g_new0307
MC01	12590001	12615000	P3_vs_P4_P4_selected(pi)	MC01g0618|MC01g0619|MC01g0619|MC01g0620|MC01g0621|MC01g0622|MC01g0620
MC01	12600001	12610000	P2vsP3(fst)	MC01g0619|MC01g0620
MC01	12605001	12615000	P1vsP3(fst)|P2vsP3(fst)|P2vsP4(fst)|P2vsP5(fst)|P4_vs_P1_P1_selected(pi)	MC01g0621|MC01g0622|MC01g0620
MC01	12610001	12620000	P1vsP2(fst)|P2vsP3(fst)|P2vsP4(fst)|P2vsP5(fst)	MC01g0623|MC01g0622|MC01g0621
MC01	12615001	12625000	P2vsP3(fst)|P2vsP4(fst)|P2vsP5(fst)	MC01g0623|MC01g0622
MC01	12620001	12630000	P2vsP3(fst)	MC01g0623|MC01g0624
MC01	12625001	12655000	P3_vs_P4_P4_selected(pi)	MC01g0624|MC01g0625|MC01g0626|MC01g0625|MC01g0626|MC01g0626|MC01g0628|MC01g0627
MC01	12635001	12645000	P2vsP3(fst)	MC01g0626
MC01	12640001	12650000	P2vsP3(fst)	MC01g0626
MC01	12645001	12655000	P2vsP3(fst)|P5_vs_P2_P2_selected(pi)|P5_vs_P3_P3_selected(pi)	MC01g0628|MC01g0627
MC01	12655001	12665000	P1_vs_P2_P2_selected(pi)	MC01g0628|MC01g0629|MC01g0630
MC01	12655001	12670000	P1_vs_P5_P5_selected(pi)	MC01g0628|MC01g0629|MC01g0630|MC01g0631|MC01g0630
MC01	12660001	12670000	P4vsP5(fst)|P2_vs_P5_P5_selected(pi)	MC01g0631|MC01g0630
MC01	12665001	12675000	P2vsP3(fst)	MC01g0632|MC01g0631
MC01	12670001	12680000	P2vsP3(fst)	MC01g0632|MC01g_new0308
MC01	12710001	12720000	P1vsP4(fst)	MC01g0639|MC01g0638|MC01g0640
MC01	12715001	12725000	P1vsP2(fst)|P1vsP4(fst)|P1vsP5(fst)	MC01g0639|MC01g0640
MC01	12720001	12730000	P1vsP2(fst)|P1vsP4(fst)|P1_vs_P2_P2_selected(pi)|P1_vs_P5_P5_selected(pi)	MC01g0639|MC01g0641
MC01	12725001	12735000	P2vsP3(fst)	MC01g0642|MC01g0641
MC01	12725001	12840000	P3_vs_P4_P4_selected(pi)	MC01g0642|MC01g0641|MC01g0644|MC01g0643|MC01g0645|MC01g0644|MC01g0645|MC01g0645|MC01g0645|MC01g0646|MC01g0647|MC01g0646|MC01g0647|MC01g0648|MC01g0647|MC01g0648|MC01g0648|MC01g0648|MC01g0649|MC01g0649|MC01g0648|MC01g0650|MC01g0652|MC01g0651|MC01g0650|MC01g0652|MC01g0651|MC01g0653|MC01g0653|MC01g0654|MC01g0654|MC01g0655|MC01g0655|MC01g0654|MC01g0656|MC01g0655
MC01	12735001	12745000	P1vsP3(fst)|P2vsP3(fst)|P2vsP4(fst)	MC01g0644|MC01g0643
MC01	12740001	12750000	P1vsP3(fst)|P2vsP3(fst)|P2vsP4(fst)	MC01g0645|MC01g0644
MC01	12740001	12765000	P5_vs_P1_P1_selected(pi)	MC01g0645|MC01g0644|MC01g0645|MC01g0645|MC01g0645|MC01g0646
MC01	12740001	12770000	P4_vs_P2_P2_selected(pi)|P5_vs_P2_P2_selected(pi)	MC01g0645|MC01g0644|MC01g0645|MC01g0645|MC01g0645|MC01g0646|MC01g0647|MC01g0646
MC01	12740001	12805000	P4_vs_P1_P1_selected(pi)	MC01g0645|MC01g0644|MC01g0645|MC01g0645|MC01g0645|MC01g0646|MC01g0647|MC01g0646|MC01g0648|MC01g0647|MC01g0648|MC01g0648|MC01g0648|MC01g0649|MC01g0649|MC01g0648|MC01g0650|MC01g0652|MC01g0651|MC01g0650
MC01	12745001	12755000	P1vsP3(fst)|P2vsP3(fst)|P2vsP4(fst)	MC01g0645
MC01	12750001	12760000	P1vsP3(fst)|P2vsP3(fst)|P2vsP4(fst)	MC01g0645
MC01	12755001	12765000	P1vsP3(fst)|P2vsP3(fst)|P2vsP4(fst)	MC01g0645|MC01g0646
MC01	12760001	12770000	P1vsP3(fst)|P2vsP3(fst)|P2vsP4(fst)	MC01g0647|MC01g0646
MC01	12765001	12775000	P1vsP3(fst)|P2vsP3(fst)|P2vsP4(fst)	MC01g0647
MC01	12770001	12780000	P1vsP3(fst)|P2vsP3(fst)|P2vsP4(fst)	MC01g0648|MC01g0647
MC01	12775001	12785000	P1vsP3(fst)|P2vsP3(fst)|P2vsP4(fst)|P4_vs_P2_P2_selected(pi)|P5_vs_P2_P2_selected(pi)	MC01g0648
MC01	12775001	12790000	P3_vs_P1_P1_selected(pi)	MC01g0648|MC01g0648
MC01	12775001	12805000	P5_vs_P1_P1_selected(pi)	MC01g0648|MC01g0648|MC01g0648|MC01g0649|MC01g0649|MC01g0648|MC01g0650|MC01g0652|MC01g0651|MC01g0650
MC01	12780001	12790000	P1vsP3(fst)|P2vsP3(fst)	MC01g0648
MC01	12785001	12795000	P1vsP3(fst)|P2vsP3(fst)	MC01g0648|MC01g0649
MC01	12790001	12800000	P1vsP3(fst)|P2vsP3(fst)	MC01g0649|MC01g0648|MC01g0650
MC01	12795001	12805000	P1vsP3(fst)|P2_vs_P1_P1_selected(pi)|P3_vs_P1_P1_selected(pi)	MC01g0652|MC01g0651|MC01g0650
MC01	12810001	12820000	P2vsP3(fst)|P2vsP4(fst)	MC01g0653
MC01	12815001	12825000	P2vsP3(fst)|P2vsP4(fst)	MC01g0654
MC01	12820001	12830000	P2vsP3(fst)|P2vsP5(fst)	MC01g0654|MC01g0655
MC01	12825001	12835000	P2vsP3(fst)|P2vsP5(fst)	MC01g0655|MC01g0654
MC01	12840001	12850000	P1vsP4(fst)|P1vsP5(fst)|P1_vs_P4_P4_selected(pi)|P2_vs_P4_P4_selected(pi)	MC01g0657|MC01g0658
MC01	12845001	12855000	P1vsP2(fst)|P1vsP4(fst)|P1vsP5(fst)	MC01g0659|MC01g0657|MC01g0658
MC01	12850001	12860000	P3vsP5(fst)|P3_vs_P5_P5_selected(pi)|P4_vs_P5_P5_selected(pi)	MC01g0659|MC01g_new0309|MC01g0660|MC01g0657
MC01	12850001	12900000	P3_vs_P4_P4_selected(pi)	MC01g0659|MC01g_new0309|MC01g0660|MC01g0657|MC01g0660|MC01g0659|MC01g0661|MC01g_new0309|MC01g0662|MC01g0660|MC01g0661|MC01g0662|MC01g0662|MC01g0663|MC01g0665|MC01g0664|MC01g0666|MC01g0665|MC01g0664|MC01g0663|MC01g0666|MC01g0667|MC01g0667
MC01	12855001	12865000	P2vsP3(fst)|P2vsP5(fst)	MC01g0660|MC01g0659|MC01g0661|MC01g_new0309
MC01	12860001	12870000	P2vsP3(fst)|P2vsP5(fst)|P4_vs_P2_P2_selected(pi)	MC01g0662|MC01g0660|MC01g0661
MC01	12865001	12875000	P2vsP3(fst)|P2vsP5(fst)	MC01g0662
MC01	12875001	12885000	P1vsP2(fst)|P1vsP4(fst)|P1vsP5(fst)|P1_vs_P3_P3_selected(pi)	MC01g0662|MC01g0663|MC01g0665|MC01g0664
MC01	12910001	13095000	P3_vs_P4_P4_selected(pi)	MC01g0670|MC01g0669|MC01g0668|MC01g0670|MC01g0669|MC01g0671|MC01g0670|MC01g0671|MC01g0672|MC01g0672|MC01g0674|MC01g0673|MC01g0674|MC01g0675|MC01g0676|MC01g0673|MC01g0675|MC01g0676|MC01g0674|MC01g0675|MC01g0677|MC01g0676|MC01g0677|MC01g0678|MC01g0677|MC01g0678|MC01g0678|MC01g0678|MC01g0679|MC01g0678|MC01g0679|MC01g0680|MC01g0679|MC01g0680|MC01g_new0310|MC01g0680|MC01g_new0310|MC01g0681|MC01g0681|M…
MC01	12915001	12925000	P1vsP2(fst)|P2vsP4(fst)|P2vsP5(fst)	MC01g0670|MC01g0669
MC01	12920001	12930000	P2vsP4(fst)|P2vsP5(fst)	MC01g0671|MC01g0670
MC01	12925001	12935000	P2vsP5(fst)|P3vsP5(fst)	MC01g0671|MC01g0672
MC01	12930001	12940000	P2vsP5(fst)|P3vsP5(fst)	MC01g0672|MC01g0674|MC01g0673
MC01	12935001	12945000	P2vsP5(fst)	MC01g0674|MC01g0675|MC01g0676|MC01g0673
MC01	12940001	12950000	P2vsP5(fst)	MC01g0675|MC01g0676|MC01g0674
MC01	12960001	12970000	P3vsP4(fst)|P3vsP5(fst)	MC01g0678
MC01	12965001	12975000	P2vsP4(fst)|P3vsP4(fst)|P3vsP5(fst)	MC01g0678
MC01	12970001	12980000	P3vsP4(fst)	MC01g0678
MC01	12990001	13000000	P2vsP4(fst)	MC01g0680|MC01g_new0310
MC01	13055001	13085000	P3_vs_P5_P5_selected(pi)|P4_vs_P5_P5_selected(pi)	MC01g0686|MC01g0688|MC01g0686|MC01g0687|MC01g0688|MC01g0687|MC01g0689|MC01g0688|MC01g0689|MC01g0690|MC01g0691|MC01g0690
MC01	13070001	13085000	P2_vs_P5_P5_selected(pi)	MC01g0688|MC01g0689|MC01g0690|MC01g0691|MC01g0690
MC01	13100001	13110000	P2vsP4(fst)	MC01g0697|MC01g0696|MC01g0695
MC01	13130001	13145000	P3_vs_P4_P4_selected(pi)	MC01g0701|MC01g0702
MC01	13145001	13155000	P2vsP3(fst)|P3vsP4(fst)|P3vsP5(fst)	MC01g0702
MC01	13150001	13160000	P2vsP3(fst)|P3vsP4(fst)|P3vsP5(fst)	MC01g0702|MC01g0703
MC01	13150001	13205000	P3_vs_P2_P2_selected(pi)	MC01g0702|MC01g0703|MC01g0703|MC01g0703|MC01g0703|MC01g0704|MC01g0704|MC01g0703|MC01g0704|MC01g0705|MC01g0705|MC01g0704|MC01g0705|MC01g0705|MC01g0706
MC01	13150001	13235000	P3_vs_P4_P4_selected(pi)	MC01g0702|MC01g0703|MC01g0703|MC01g0703|MC01g0703|MC01g0704|MC01g0704|MC01g0703|MC01g0704|MC01g0705|MC01g0705|MC01g0704|MC01g0705|MC01g0705|MC01g0705|MC01g0706|MC01g0706|MC01g0705|MC01g0707|MC01g0708|MC01g0707|MC01g0708|MC01g0708|MC01g0709|MC01g0709
MC01	13155001	13165000	P2vsP3(fst)|P3vsP4(fst)|P3vsP5(fst)	MC01g0703
MC01	13160001	13170000	P2vsP3(fst)|P2vsP5(fst)|P3vsP4(fst)|P3vsP5(fst)	MC01g0703
MC01	13160001	13190000	P3_vs_P1_P1_selected(pi)	MC01g0703|MC01g0703|MC01g0704|MC01g0704|MC01g0705|MC01g0705|MC01g0704
MC01	13165001	13175000	P3vsP4(fst)|P3vsP5(fst)	MC01g0703|MC01g0704
MC01	13170001	13180000	P3vsP4(fst)|P3vsP5(fst)	MC01g0704|MC01g0703
MC01	13175001	13185000	P2vsP3(fst)|P3vsP4(fst)|P3vsP5(fst)	MC01g0704|MC01g0705
MC01	13180001	13190000	P2vsP3(fst)|P3vsP4(fst)|P3vsP5(fst)|P1_vs_P5_P5_selected(pi)|P2_vs_P5_P5_selected(pi)|P4_vs_P5_P5_selected(pi)	MC01g0705|MC01g0704
MC01	13180001	13205000	P3_vs_P5_P5_selected(pi)	MC01g0705|MC01g0704|MC01g0705|MC01g0705|MC01g0705|MC01g0706
MC01	13185001	13195000	P3vsP4(fst)|P3vsP5(fst)	MC01g0705
MC01	13195001	13205000	P3vsP5(fst)	MC01g0705|MC01g0706
MC01	13200001	13210000	P3vsP4(fst)|P3vsP5(fst)	MC01g0706|MC01g0705
MC01	13215001	13225000	P3_vs_P5_P5_selected(pi)	MC01g0708
MC01	13225001	13235000	P2_vs_P3_P3_selected(pi)	MC01g0709
MC01	13230001	13255000	P2_vs_P4_P4_selected(pi)	MC01g0710|MC01g0711|MC01g0710|MC01g0711|MC01g0710|MC01g0712|MC01g0712|MC01g0713
MC01	13285001	13300000	P1_vs_P5_P5_selected(pi)|P2_vs_P5_P5_selected(pi)	MC01g_new0312|MC01g0716|MC01g_new0312|MC01g0717
MC01	13295001	13305000	P1vsP4(fst)|P2vsP4(fst)|P2vsP5(fst)	MC01g_new0312|MC01g0717
MC01	13295001	13325000	P3_vs_P4_P4_selected(pi)	MC01g_new0312|MC01g0717|MC01g0718|MC01g0719|MC01g0718|MC01g0719
MC01	13305001	13315000	P1vsP4(fst)|P1vsP5(fst)|P2vsP4(fst)|P2vsP5(fst)	MC01g0718
MC01	13305001	13320000	P3_vs_P1_P1_selected(pi)	MC01g0718|MC01g0719|MC01g0718
MC01	13310001	13320000	P1vsP4(fst)|P1vsP5(fst)|P2vsP4(fst)|P2vsP5(fst)	MC01g0719|MC01g0718
MC01	13315001	13325000	P1vsP4(fst)|P1vsP5(fst)|P2vsP4(fst)|P2vsP5(fst)	MC01g0719
MC01	13325001	13335000	P2vsP4(fst)|P2vsP5(fst)	MC01g0719|MC01g0720
MC01	13330001	13340000	P2vsP4(fst)	MC01g0720|MC01g0721
MC01	13330001	13425000	P3_vs_P4_P4_selected(pi)	MC01g0720|MC01g0721|MC01g0720|MC01g0721|MC01g0722|MC01g0721|MC01g0722|MC01g0722|MC01g0722|MC01g_new0313|MC01g0723|MC01g_new0313|MC01g0723|MC01g_new0314|MC01g0724|MC01g0725|MC01g_new0314|MC01g0724|MC01g0725|MC01g_new0315|MC01g_new0314|MC01g_new0315|MC01g_new0316|MC01g_new0316|MC01g_new0317|MC01g0728|MC01g0726|MC01g0727|MC01g0728|MC01g_new0318
MC01	13335001	13345000	P2vsP4(fst)|P2vsP5(fst)	MC01g0720|MC01g0721
MC01	13340001	13350000	P2vsP4(fst)|P2vsP5(fst)	MC01g0722|MC01g0721
MC01	13345001	13355000	P2vsP4(fst)|P2vsP5(fst)	MC01g0722
MC01	13350001	13360000	P2vsP4(fst)|P2vsP5(fst)	MC01g0722
MC01	13355001	13365000	P2vsP4(fst)|P2vsP5(fst)	MC01g0722|MC01g_new0313|MC01g0723
MC01	13360001	13370000	P2vsP4(fst)|P2vsP5(fst)	MC01g_new0313|MC01g0723
MC01	13370001	13380000	P1vsP5(fst)|P2vsP4(fst)|P2vsP5(fst)	MC01g_new0314|MC01g0724|MC01g0725
MC01	13375001	13385000	P2vsP5(fst)	MC01g_new0314|MC01g0724|MC01g0725
MC01	13380001	13390000	P2vsP4(fst)|P2vsP5(fst)|P3vsP5(fst)	MC01g_new0315|MC01g_new0314
MC01	13385001	13395000	P1vsP5(fst)|P2vsP4(fst)|P2vsP5(fst)|P3vsP5(fst)	MC01g_new0315|MC01g_new0316
MC01	13390001	13400000	P1vsP5(fst)|P2vsP4(fst)|P2vsP5(fst)|P3vsP5(fst)	MC01g_new0316
MC01	13395001	13405000	P2vsP4(fst)|P2vsP5(fst)	MC01g_new0317
MC01	13400001	13410000	P5_vs_P1_P1_selected(pi)|P5_vs_P2_P2_selected(pi)	MC01g_new0317|MC01g0726|MC01g0727
MC01	13430001	13440000	P2vsP4(fst)	MC01g_new0319
MC01	13435001	13445000	P1vsP3(fst)|P2vsP4(fst)|P3_vs_P4_P4_selected(pi)	MC01g_new0320
MC01	13460001	13470000	P1_vs_P2_P2_selected(pi)	MC01g0730
MC01	13470001	13480000	P1vsP2(fst)|P1vsP4(fst)|P1vsP5(fst)	MC01g0730|MC01g0731
MC01	13475001	13485000	P1vsP2(fst)|P1vsP4(fst)|P1vsP5(fst)	MC01g0732|MC01g0731
MC01	13480001	13490000	P1vsP2(fst)|P1vsP4(fst)	MC01g0732|MC01g0733
MC01	13495001	13505000	P1vsP4(fst)	MC01g0734
MC01	13500001	13510000	P1vsP2(fst)|P1vsP4(fst)|P1vsP5(fst)	MC01g0735|MC01g0734
MC01	13505001	13515000	P1vsP2(fst)|P1vsP3(fst)|P1vsP4(fst)|P1vsP5(fst)	MC01g0735
MC01	13510001	13520000	P1vsP4(fst)|P1vsP5(fst)|P2vsP4(fst)	MC01g0735|MC01g0736
MC01	13515001	13525000	P1vsP4(fst)|P2vsP4(fst)|P3vsP4(fst)	MC01g0736|MC01g0735
MC01	13530001	13540000	P1vsP4(fst)|P2vsP4(fst)|P3vsP4(fst)|P2_vs_P1_P1_selected(pi)	MC01g0738|MC01g0739
MC01	13530001	13555000	P3_vs_P4_P4_selected(pi)	MC01g0738|MC01g0739|MC01g0740|MC01g0739|MC01g0740|MC01g0740
MC01	13535001	13545000	P1vsP4(fst)|P2vsP4(fst)|P3vsP4(fst)	MC01g0740|MC01g0739
MC01	13540001	13550000	P2vsP4(fst)|P3vsP4(fst)	MC01g0740
MC01	13545001	13555000	P2vsP4(fst)	MC01g0740
MC01	13565001	13575000	P3_vs_P4_P4_selected(pi)	MC01g0741
MC01	13570001	13580000	P1vsP3(fst)|P2vsP3(fst)|P3vsP4(fst)|P3vsP5(fst)	MC01g0741|MC01g0742|MC01g0743
MC01	13585001	13595000	P1vsP3(fst)|P1vsP5(fst)|P2vsP4(fst)|P3vsP4(fst)|P4vsP5(fst)	MC01g0744|MC01g0745
MC01	13590001	13600000	P2vsP4(fst)|P3vsP4(fst)|P4vsP5(fst)	MC01g0745|MC01g0744
MC01	13610001	13620000	P1vsP2(fst)|P1vsP4(fst)|P1vsP5(fst)	MC01g0746
MC01	13620001	13630000	P1vsP2(fst)|P1vsP4(fst)|P1vsP5(fst)	MC01g0747
MC01	13625001	13635000	P1vsP4(fst)|P1vsP5(fst)	MC01g0747
MC01	13635001	13645000	P2vsP4(fst)|P3vsP4(fst)	MC01g0748
MC01	13635001	13650000	P3_vs_P4_P4_selected(pi)	MC01g0748|MC01g0748
MC01	13640001	13650000	P1vsP4(fst)|P2vsP4(fst)|P2vsP5(fst)|P3vsP4(fst)	MC01g0748
MC01	13645001	13655000	P1vsP4(fst)|P2vsP4(fst)|P2vsP5(fst)|P3vsP4(fst)	MC01g0748
MC01	13650001	13660000	P1vsP4(fst)|P1vsP5(fst)|P2vsP4(fst)|P2vsP5(fst)|P3vsP4(fst)	MC01g0748
MC01	13655001	13665000	P1vsP4(fst)|P2vsP4(fst)|P2vsP5(fst)|P3vsP4(fst)|P3_vs_P4_P4_selected(pi)	MC01g0748
MC01	13660001	13670000	P2vsP4(fst)|P3vsP4(fst)	MC01g0748|MC01g0749|MC01g0750
MC01	13665001	13675000	P2vsP4(fst)	MC01g0751|MC01g0749|MC01g0750
MC01	13670001	13680000	P2vsP4(fst)|P3vsP4(fst)|P3vsP5(fst)	MC01g0752|MC01g0751|MC01g0750
MC01	13680001	13690000	P2vsP4(fst)|P2vsP5(fst)|P3vsP4(fst)	MC01g0752|MC01g0753|MC01g0754
MC01	13685001	13695000	P2vsP4(fst)|P2vsP5(fst)|P3vsP4(fst)	MC01g0754|MC01g0753
MC01	13685001	13700000	P1_vs_P2_P2_selected(pi)|P1_vs_P4_P4_selected(pi)	MC01g0754|MC01g0753|MC01g0754
MC01	13695001	13705000	P2vsP4(fst)|P2vsP5(fst)	MC01g0754|MC01g0755
MC01	13705001	13715000	P2vsP4(fst)|P3vsP4(fst)	MC01g0756|MC01g0755
MC01	13710001	13720000	P2vsP4(fst)|P3vsP4(fst)|P3_vs_P4_P4_selected(pi)	MC01g0757|MC01g0758
MC01	13785001	13815000	P3_vs_P4_P4_selected(pi)	MC01g_new0335|MC01g0771|MC01g_new0335|MC01g0775|MC01g0776|MC01g0773|MC01g0774|MC01g0772|MC01g0777|MC01g0778|MC01g0779|MC01g0775|MC01g0780|MC01g0776|MC01g0773|MC01g0774|MC01g0772|MC01g0777|MC01g0778|MC01g0779|MC01g_new0336|MC01g0780|MC01g0781|MC01g0779|MC01g_new0336|MC01g0781|MC01g0780
MC01	13825001	13835000	P2vsP4(fst)|P2vsP5(fst)|P3vsP4(fst)	MC01g0786|MC01g_new0340|MC01g_new0339|MC01g0787
MC01	13825001	13890000	P3_vs_P4_P4_selected(pi)	MC01g0786|MC01g_new0340|MC01g_new0339|MC01g0787|MC01g0786|MC01g_new0341|MC01g0787|MC01g0788|MC01g_new0341|MC01g0787|MC01g0789|MC01g0788|MC01g0790|MC01g0789|MC01g0791|MC01g0788|MC01g0790|MC01g0791|MC01g0792|MC01g0792|MC01g0793|MC01g0792|MC01g0793|MC01g0794|MC01g0793|MC01g_new0342|MC01g0795|MC01g0794|MC01g_new0342
MC01	13830001	13840000	P2vsP4(fst)|P2vsP5(fst)|P3vsP4(fst)	MC01g0786|MC01g_new0341|MC01g0787
MC01	13835001	13845000	P2vsP4(fst)|P2vsP5(fst)|P3vsP4(fst)	MC01g0788|MC01g_new0341|MC01g0787|MC01g0789
MC01	13840001	13850000	P2vsP4(fst)|P2vsP5(fst)	MC01g0788|MC01g0790|MC01g0789
MC01	13845001	13855000	P2vsP4(fst)|P2vsP5(fst)	MC01g0791|MC01g0788|MC01g0790
MC01	13850001	13860000	P2vsP4(fst)|P2vsP5(fst)	MC01g0791
MC01	13855001	13865000	P2vsP4(fst)|P2vsP5(fst)	MC01g0792
MC01	13870001	13880000	P3vsP4(fst)|P2_vs_P4_P4_selected(pi)|P3_vs_P5_P5_selected(pi)	MC01g0793
MC01	13895001	13905000	P3vsP4(fst)|P4vsP5(fst)	MC01g0796
MC01	13900001	13910000	P4vsP5(fst)	MC01g0797|MC01g0796
MC01	13905001	13915000	P1vsP5(fst)|P2vsP4(fst)|P2vsP5(fst)|P3vsP5(fst)	MC01g0797|MC01g0798
MC01	13910001	13920000	P2vsP5(fst)	MC01g0797|MC01g0799|MC01g0800|MC01g0798
MC01	13910001	13950000	P3_vs_P4_P4_selected(pi)	MC01g0797|MC01g0799|MC01g0800|MC01g0798|MC01g0800|MC01g0799|MC01g0798|MC01g0800|MC01g0800|MC01g0801|MC01g0801|MC01g0800|MC01g0801|MC01g0802|MC01g0802
MC01	13915001	13930000	P3_vs_P2_P2_selected(pi)|P4_vs_P2_P2_selected(pi)	MC01g0800|MC01g0799|MC01g0798|MC01g0800
MC01	13915001	13940000	P4_vs_P1_P1_selected(pi)	MC01g0800|MC01g0799|MC01g0798|MC01g0800|MC01g0800|MC01g0801|MC01g0801|MC01g0800
MC01	13915001	13945000	P4_vs_P5_P5_selected(pi)	MC01g0800|MC01g0799|MC01g0798|MC01g0800|MC01g0800|MC01g0801|MC01g0801|MC01g0800|MC01g0801|MC01g0802
MC01	13915001	13950000	P3_vs_P5_P5_selected(pi)	MC01g0800|MC01g0799|MC01g0798|MC01g0800|MC01g0800|MC01g0801|MC01g0801|MC01g0800|MC01g0801|MC01g0802|MC01g0802
MC01	13930001	13950000	P2_vs_P5_P5_selected(pi)	MC01g0801|MC01g0800|MC01g0801|MC01g0802|MC01g0802
MC01	13940001	13950000	P1_vs_P5_P5_selected(pi)|P2_vs_P3_P3_selected(pi)|P2_vs_P4_P4_selected(pi)	MC01g0802
MC01	13960001	13970000	P1vsP3(fst)|P1vsP4(fst)|P2vsP4(fst)	MC01g0804
MC01	13960001	13985000	P3_vs_P4_P4_selected(pi)	MC01g0804|MC01g0805|MC01g0807|MC01g0806
MC01	13965001	13975000	P2_vs_P3_P3_selected(pi)	MC01g0805
MC01	13970001	13980000	P2_vs_P5_P5_selected(pi)	MC01g0805|MC01g0806
MC01	13975001	13985000	P2_vs_P4_P4_selected(pi)	MC01g0807|MC01g0806
MC01	13990001	14000000	P3_vs_P4_P4_selected(pi)	MC01g0809|MC01g0810|MC01g0808
MC01	14010001	14040000	P3_vs_P4_P4_selected(pi)	MC01g0812|MC01g0812|MC01g0813|MC01g0813|MC01g0813|MC01g0815|MC01g0814|MC01g0815|MC01g0814
MC01	14015001	14025000	P3vsP4(fst)	MC01g0812|MC01g0813
MC01	14015001	14035000	P3_vs_P2_P2_selected(pi)	MC01g0812|MC01g0813|MC01g0813|MC01g0813|MC01g0815|MC01g0814
MC01	14020001	14030000	P3vsP4(fst)	MC01g0813
MC01	14025001	14035000	P3vsP4(fst)	MC01g0813|MC01g0815|MC01g0814
MC01	14060001	14075000	P3_vs_P4_P4_selected(pi)	MC01g0817|MC01g0818|MC01g0818|MC01g0819
MC01	14065001	14075000	P2vsP5(fst)	MC01g0818|MC01g0819
MC01	14070001	14080000	P1vsP5(fst)|P2vsP5(fst)	MC01g0819|MC01g0818|MC01g0820
MC01	14090001	14105000	P2_vs_P4_P4_selected(pi)|P3_vs_P4_P4_selected(pi)|P5_vs_P4_P4_selected(pi)	MC01g0823|MC01g0822|MC01g0823|MC01g0822
MC01	14155001	14175000	P3_vs_P4_P4_selected(pi)	MC01g0829|MC01g0830
MC01	14170001	14180000	P1_vs_P5_P5_selected(pi)|P2_vs_P5_P5_selected(pi)	MC01g0830|MC01g0831
MC01	14195001	14205000	P3vsP4(fst)	MC01g0835|MC01g0834
MC01	14200001	14210000	P3vsP4(fst)	MC01g0836
MC01	14230001	14240000	P3vsP4(fst)|P3vsP5(fst)	MC01g0840|MC01g0839
MC01	14235001	14245000	P3vsP4(fst)|P3vsP5(fst)	MC01g0840|MC01g0841
MC01	14245001	14260000	P3_vs_P4_P4_selected(pi)	MC01g0843|MC01g0842|MC01g0843|MC01g0844
MC01	14260001	14270000	P1vsP4(fst)	MC01g0845|MC01g_new0344|MC01g0844
MC01	14285001	14295000	P1_vs_P3_P3_selected(pi)|P2_vs_P3_P3_selected(pi)	MC01g0846|MC01g0847
MC01	14300001	14310000	P2vsP3(fst)	MC01g0849|MC01g0848
MC01	14305001	14315000	P2vsP3(fst)|P2vsP4(fst)|P3vsP5(fst)	MC01g0849
MC01	14305001	14320000	P1_vs_P2_P2_selected(pi)|P3_vs_P2_P2_selected(pi)|P3_vs_P4_P4_selected(pi)|P3_vs_P5_P5_selected(pi)	MC01g0849|MC01g0850
MC01	14305001	14325000	P1_vs_P5_P5_selected(pi)	MC01g0849|MC01g0850|MC01g0850
MC01	14310001	14320000	P2vsP3(fst)|P2vsP4(fst)|P3vsP5(fst)|P1_vs_P4_P4_selected(pi)	MC01g0850
MC01	14325001	14335000	P1_vs_P4_P4_selected(pi)|P2_vs_P4_P4_selected(pi)	MC01g0851
MC01	14325001	14390000	P3_vs_P4_P4_selected(pi)	MC01g0851|MC01g0852|MC01g0851|MC01g0852|MC01g0853|MC01g_new0345|MC01g0853|MC01g0852|MC01g_new0345|MC01g0854|MC01g0853|MC01g0854|MC01g0855|MC01g0854|MC01g0855|MC01g0856|MC01g0855|MC01g0856|MC01g0857|MC01g0856|MC01g0857|MC01g0857
MC01	14330001	14340000	P3vsP4(fst)	MC01g0852|MC01g0851
MC01	14335001	14345000	P3vsP4(fst)	MC01g0852|MC01g0853|MC01g_new0345
MC01	14345001	14360000	P2_vs_P4_P4_selected(pi)|P5_vs_P4_P4_selected(pi)	MC01g0854|MC01g0853|MC01g0854|MC01g0855
MC01	14350001	14360000	P1_vs_P4_P4_selected(pi)	MC01g0854|MC01g0855
MC01	14395001	14405000	P2_vs_P5_P5_selected(pi)	MC01g_new0346|MC01g0858
MC01	14395001	14445000	P1_vs_P5_P5_selected(pi)	MC01g_new0346|MC01g0858|MC01g_new0346|MC01g0859|MC01g0860|MC01g0861|MC01g0861|MC01g0861|MC01g0862
MC01	14400001	14410000	P3vsP4(fst)|P3vsP5(fst)|P1_vs_P4_P4_selected(pi)|P3_vs_P4_P4_selected(pi)	MC01g_new0346
MC01	14400001	14420000	P1_vs_P3_P3_selected(pi)	MC01g_new0346|MC01g0859
MC01	14415001	14425000	P1_vs_P2_P2_selected(pi)	MC01g0860|MC01g0859
MC01	14420001	14445000	P2_vs_P5_P5_selected(pi)	MC01g0860|MC01g0861|MC01g0861|MC01g0862
MC01	14425001	14435000	P2vsP3(fst)|P3vsP5(fst)	MC01g0861
MC01	14425001	14440000	P3_vs_P4_P4_selected(pi)|P4_vs_P5_P5_selected(pi)	MC01g0861|MC01g0861
MC01	14430001	14440000	P3vsP5(fst)	MC01g0861
MC01	14435001	14445000	P1vsP4(fst)|P1vsP5(fst)	MC01g0861|MC01g0862
MC01	14455001	14465000	P1vsP4(fst)|P1vsP5(fst)	MC01g0864
MC01	14465001	14475000	P1_vs_P3_P3_selected(pi)|P1_vs_P5_P5_selected(pi)|P2_vs_P5_P5_selected(pi)	MC01g0865
MC01	14495001	14505000	P1_vs_P4_P4_selected(pi)|P1_vs_P5_P5_selected(pi)	MC01g0868
MC01	14500001	14510000	P2vsP4(fst)|P1_vs_P2_P2_selected(pi)	MC01g0869
MC01	14500001	14520000	P3_vs_P4_P4_selected(pi)	MC01g0869|MC01g0869|MC01g0870|MC01g0870
MC01	14505001	14515000	P3vsP4(fst)	MC01g0869|MC01g0870
MC01	14510001	14520000	P2vsP4(fst)|P4vsP5(fst)	MC01g0870
MC01	14520001	14530000	P1_vs_P2_P2_selected(pi)	MC01g0872|MC01g0871
MC01	14540001	14550000	P1_vs_P2_P2_selected(pi)|P1_vs_P3_P3_selected(pi)	MC01g0873|MC01g0874|MC01g_new0347
MC01	14545001	14555000	P3vsP4(fst)	MC01g_new0347|MC01g0874
MC01	14545001	14560000	P1_vs_P4_P4_selected(pi)|P3_vs_P4_P4_selected(pi)	MC01g_new0347|MC01g0874|MC01g_new0347|MC01g0875
MC01	14550001	14560000	P3vsP4(fst)|P5_vs_P4_P4_selected(pi)	MC01g_new0347|MC01g0875
MC01	14575001	14590000	P1_vs_P2_P2_selected(pi)	MC01g_new0348|MC01g_new0348
MC01	14580001	14590000	P1_vs_P5_P5_selected(pi)|P3_vs_P4_P4_selected(pi)	MC01g_new0348
MC01	14595001	14715000	P3_vs_P4_P4_selected(pi)	MC01g_new0349|MC01g_new0349|MC01g_new0350|MC01g_new0350|MC01g0877|MC01g_new0350|MC01g_new0351|MC01g0877|MC01g_new0351|MC01g_new0351|MC01g0878|MC01g0878|MC01g0879|MC01g0879|MC01g0880|MC01g0880|MC01g0880|MC01g0881|MC01g0881|MC01g0883|MC01g0882|MC01g0884|MC01g0883|MC01g0884|MC01g0882|MC01g0881|MC01g0883|MC01g0885|MC01g0884|MC01g0885|MC01g0883|MC01g0885|MC01g0886|MC01g0887|MC01g0887|MC01g0886|MC01g08…
MC01	14620001	14630000	P3vsP5(fst)	MC01g_new0351
MC01	14620001	14635000	P1_vs_P5_P5_selected(pi)|P2_vs_P5_P5_selected(pi)|P3_vs_P5_P5_selected(pi)|P4_vs_P5_P5_selected(pi)	MC01g_new0351|MC01g_new0351|MC01g0878
MC01	14625001	14635000	P3vsP5(fst)	MC01g_new0351|MC01g0878
MC01	14630001	14640000	P2vsP4(fst)	MC01g0878
MC01	14635001	14645000	P2vsP3(fst)|P2vsP4(fst)	MC01g0879
MC01	14640001	14650000	P3vsP5(fst)|P1_vs_P5_P5_selected(pi)|P3_vs_P5_P5_selected(pi)	MC01g0879|MC01g0880
MC01	14645001	14655000	P3vsP5(fst)	MC01g0880
MC01	14650001	14660000	P3vsP4(fst)|P3vsP5(fst)	MC01g0880|MC01g0881
MC01	14655001	14665000	P3vsP4(fst)|P3vsP5(fst)	MC01g0881|MC01g0883|MC01g0882|MC01g0884
MC01	14660001	14670000	P3vsP4(fst)	MC01g0883|MC01g0884|MC01g0882|MC01g0881
MC01	14670001	14680000	P3vsP4(fst)	MC01g0885|MC01g0883
MC01	14675001	14685000	P3vsP4(fst)	MC01g0885
MC01	14680001	14690000	P3vsP4(fst)	MC01g0886|MC01g0887
MC01	14700001	14710000	P4vsP5(fst)	MC01g_new0352
MC01	14705001	14715000	P4vsP5(fst)	MC01g0890|MC01g0889|MC01g_new0352
MC01	14725001	14735000	P1_vs_P3_P3_selected(pi)	MC01g_new0353|MC01g0892|MC01g0891
MC01	14735001	14750000	P1_vs_P4_P4_selected(pi)|P1_vs_P5_P5_selected(pi)|P3_vs_P4_P4_selected(pi)	MC01g0893|MC01g_new0353|MC01g0893|MC01g_new0354
MC01	14740001	14750000	P1_vs_P2_P2_selected(pi)|P3_vs_P5_P5_selected(pi)	MC01g0893|MC01g_new0354
MC01	14755001	14800000	P1_vs_P2_P2_selected(pi)	MC01g0894|MC01g0894|MC01g_new0355|MC01g0894|MC01g_new0355|MC01g0895|MC01g0895|MC01g0896|MC01g0896|MC01g0897
MC01	14790001	14800000	P2vsP4(fst)|P3vsP4(fst)	MC01g0897
MC01	14790001	14805000	P4_vs_P2_P2_selected(pi)|P5_vs_P2_P2_selected(pi)	MC01g0897|MC01g0897|MC01g0898
MC01	14805001	14820000	P3_vs_P4_P4_selected(pi)	MC01g0898|MC01g0900|MC01g0899|MC01g0901|MC01g0900
MC01	14805001	14825000	P1_vs_P2_P2_selected(pi)	MC01g0898|MC01g0900|MC01g0899|MC01g0901|MC01g0900|MC01g0902|MC01g0901
MC01	14810001	14820000	P1_vs_P4_P4_selected(pi)|P1_vs_P5_P5_selected(pi)	MC01g0901|MC01g0900
MC01	14830001	14855000	P1_vs_P2_P2_selected(pi)	MC01g0902|MC01g0902|MC01g_new0356|MC01g0903|MC01g0905|MC01g0904
MC01	14850001	14860000	P2vsP4(fst)	MC01g0905|MC01g0907|MC01g0906
MC01	14850001	14870000	P3_vs_P4_P4_selected(pi)	MC01g0905|MC01g0907|MC01g0906|MC01g0907|MC01g0906|MC01g0908|MC01g0907
MC01	14855001	14865000	P2vsP4(fst)	MC01g0907|MC01g0906
MC01	14860001	14870000	P2vsP4(fst)	MC01g0908|MC01g0907
MC01	14865001	14875000	P2vsP4(fst)|P4vsP5(fst)	MC01g0908|MC01g0909
MC01	14870001	14880000	P2vsP4(fst)	MC01g0909|MC01g0910|MC01g0908
MC01	14885001	14895000	P1_vs_P4_P4_selected(pi)|P1_vs_P5_P5_selected(pi)|P2_vs_P4_P4_selected(pi)|P2_vs_P5_P5_selected(pi)|P3_vs_P4_P4_selected(pi)|P3_vs_P5_P5_selected(pi)	MC01g0912|MC01g0911|MC01g0913
MC01	14895001	14905000	P1_vs_P2_P2_selected(pi)	MC01g0912|MC01g0914
MC01	14920001	14930000	P1_vs_P2_P2_selected(pi)|P1_vs_P3_P3_selected(pi)|P1_vs_P4_P4_selected(pi)	MC01g0916
MC01	14920001	14945000	P3_vs_P4_P4_selected(pi)	MC01g0916|MC01g0917|MC01g0916|MC01g0917
MC01	14925001	14935000	P3vsP4(fst)|P3vsP5(fst)	MC01g0916
MC01	14950001	15025000	P3_vs_P4_P4_selected(pi)	MC01g0918|MC01g0919|MC01g0918|MC01g0921|MC01g0919|MC01g0920|MC01g0921|MC01g0920|MC01g0922|MC01g0921|MC01g0922|MC01g0922|MC01g0923|MC01g0923|MC01g0924|MC01g0923|MC01g0924|MC01g0926|MC01g0925|MC01g0926|MC01g0925|MC01g0927
MC01	14955001	14965000	P2vsP5(fst)	MC01g0918|MC01g0921|MC01g0919
MC01	14960001	14970000	P1vsP5(fst)|P2vsP4(fst)|P2vsP5(fst)	MC01g0920|MC01g0921
MC01	14965001	14975000	P2vsP4(fst)|P2vsP5(fst)	MC01g0920|MC01g0922|MC01g0921
MC01	14970001	14980000	P2vsP5(fst)	MC01g0922
MC01	14990001	15000000	P1vsP4(fst)|P1vsP5(fst)|P3vsP4(fst)|P3vsP5(fst)|P2_vs_P4_P4_selected(pi)|P2_vs_P5_P5_selected(pi)	MC01g0924|MC01g0923
MC01	14990001	15015000	P3_vs_P5_P5_selected(pi)	MC01g0924|MC01g0923|MC01g0924|MC01g0926|MC01g0925
MC01	14995001	15005000	P3vsP4(fst)|P3vsP5(fst)	MC01g0924
MC01	15000001	15010000	P3vsP4(fst)	MC01g0926|MC01g0925
MC01	15005001	15015000	P3vsP4(fst)|P3vsP5(fst)|P2_vs_P5_P5_selected(pi)	MC01g0926|MC01g0925
MC01	15015001	15025000	P2_vs_P4_P4_selected(pi)	MC01g0927
MC01	15040001	15055000	P1_vs_P2_P2_selected(pi)	MC01g0931|MC01g0930|MC01g0931|MC01g0932
MC01	15050001	15060000	P2vsP4(fst)|P2vsP5(fst)|P3vsP5(fst)|P1_vs_P4_P4_selected(pi)	MC01g0933|MC01g0932
MC01	15050001	15255000	P3_vs_P4_P4_selected(pi)	MC01g0933|MC01g0932|MC01g0933|MC01g0934|MC01g0935|MC01g0934|MC01g0935|MC01g0936|MC01g0935|MC01g0938|MC01g0937|MC01g0938|MC01g0939|MC01g0939|MC01g0940|MC01g0940|MC01g0939|MC01g_new0357|MC01g0940|MC01g0941|MC01g_new0357|MC01g0941|MC01g0940|MC01g_new0357|MC01g0942|MC01g0941|MC01g0942|MC01g0942|MC01g0943|MC01g0944|MC01g0943|MC01g0944|MC01g0945|MC01g0945|MC01g0944|MC01g0947|MC01g0946|MC01g0947|MC01g09…
MC01	15055001	15065000	P2vsP5(fst)|P3vsP5(fst)	MC01g0933|MC01g0934
MC01	15125001	15140000	P3_vs_P2_P2_selected(pi)|P3_vs_P5_P5_selected(pi)	MC01g0944|MC01g0943|MC01g0944|MC01g0945
MC01	15130001	15140000	P1_vs_P2_P2_selected(pi)|P1_vs_P4_P4_selected(pi)|P1_vs_P5_P5_selected(pi)	MC01g0944|MC01g0945
MC01	15145001	15155000	P2vsP3(fst)|P3vsP4(fst)	MC01g0949|MC01g0948
MC01	15150001	15160000	P2vsP3(fst)|P3vsP4(fst)	MC01g0949|MC01g0950|MC01g0948
MC01	15150001	15165000	P5_vs_P2_P2_selected(pi)	MC01g0949|MC01g0950|MC01g0948|MC01g0949|MC01g0950
MC01	15155001	15165000	P2vsP3(fst)|P3vsP4(fst)	MC01g0949|MC01g0950
MC01	15155001	15170000	P3_vs_P2_P2_selected(pi)|P4_vs_P2_P2_selected(pi)	MC01g0949|MC01g0950|MC01g0950|MC01g0951
MC01	15185001	15195000	P1_vs_P2_P2_selected(pi)	MC01g0953|MC01g0954
MC01	15225001	15235000	P2vsP4(fst)|P1_vs_P3_P3_selected(pi)|P4_vs_P3_P3_selected(pi)	MC01g_new0358|MC01g0958
MC01	15225001	15240000	P2_vs_P3_P3_selected(pi)	MC01g_new0358|MC01g0958|MC01g0959|MC01g0958
MC01	15225001	15250000	P5_vs_P3_P3_selected(pi)	MC01g_new0358|MC01g0958|MC01g0959|MC01g0958|MC01g0960|MC01g0959|MC01g_new0359
MC01	15230001	15240000	P2vsP3(fst)|P2vsP4(fst)	MC01g0959|MC01g0958
MC01	15235001	15245000	P2vsP3(fst)|P2vsP4(fst)	MC01g0959|MC01g_new0359
MC01	15240001	15250000	P2vsP3(fst)|P2vsP4(fst)	MC01g0960|MC01g0959|MC01g_new0359
MC01	15245001	15255000	P1_vs_P3_P3_selected(pi)	MC01g0960|MC01g0961
MC01	15280001	15290000	P1_vs_P3_P3_selected(pi)|P2_vs_P3_P3_selected(pi)|P3_vs_P4_P4_selected(pi)|P5_vs_P3_P3_selected(pi)	MC01g0963
MC01	15290001	15300000	P1_vs_P2_P2_selected(pi)	MC01g0964|MC01g0963
MC01	15300001	15390000	P3_vs_P4_P4_selected(pi)	MC01g0964|MC01g0965|MC01g0965|MC01g0965|MC01g0965|MC01g0966|MC01g0966|MC01g0967|MC01g0967|MC01g0968|MC01g0969|MC01g0967|MC01g0968|MC01g0969|MC01g0970|MC01g0970|MC01g0971|MC01g0971|MC01g0972|MC01g0972|MC01g0971|MC01g0973|MC01g0972|MC01g_new0360|MC01g0974|MC01g0973|MC01g_new0360|MC01g0974|MC01g0973|MC01g0974|MC01g0974
MC01	15330001	15340000	P3vsP4(fst)	MC01g0967|MC01g0968
MC01	15335001	15345000	P3vsP4(fst)|P3vsP5(fst)	MC01g0969|MC01g0967|MC01g0968
MC01	15340001	15350000	P3vsP4(fst)	MC01g0969|MC01g0970
MC01	15350001	15360000	P3vsP4(fst)|P3vsP5(fst)	MC01g0971|MC01g0972
MC01	15355001	15365000	P2vsP3(fst)|P3vsP5(fst)	MC01g0972|MC01g0971
MC01	15360001	15370000	P2vsP3(fst)|P3vsP5(fst)	MC01g0973|MC01g0972|MC01g_new0360
MC01	15360001	15375000	P3_vs_P2_P2_selected(pi)	MC01g0973|MC01g0972|MC01g_new0360|MC01g0974|MC01g0973|MC01g_new0360
MC01	15360001	15385000	P4_vs_P2_P2_selected(pi)	MC01g0973|MC01g0972|MC01g_new0360|MC01g0974|MC01g0973|MC01g_new0360|MC01g0974|MC01g0973|MC01g0974
MC01	15365001	15375000	P2vsP3(fst)	MC01g0974|MC01g0973|MC01g_new0360
MC01	15370001	15380000	P2vsP4(fst)|P5_vs_P2_P2_selected(pi)	MC01g0974|MC01g0973
MC01	15375001	15385000	P2vsP4(fst)	MC01g0974
MC01	15380001	15390000	P2vsP4(fst)	MC01g0974
MC01	15385001	15395000	P2_vs_P5_P5_selected(pi)	MC01g0974|MC01g0975
MC01	15385001	15400000	P1_vs_P5_P5_selected(pi)	MC01g0974|MC01g0975|MC01g0975
MC01	15390001	15400000	P1_vs_P4_P4_selected(pi)	MC01g0975
MC01	15395001	15415000	P3_vs_P4_P4_selected(pi)	MC01g0975|MC01g0976|MC01g0977|MC01g0976|MC01g0977
MC01	15405001	15415000	P3_vs_P2_P2_selected(pi)|P4_vs_P2_P2_selected(pi)|P5_vs_P2_P2_selected(pi)	MC01g0977
MC01	15405001	15450000	P1_vs_P2_P2_selected(pi)	MC01g0977|MC01g0978|MC01g0979|MC01g0978|MC01g0979|MC01g_new0361|MC01g0980|MC01g0979|MC01g_new0361|MC01g0980|MC01g0980|MC01g0981
MC01	15415001	15425000	P1_vs_P4_P4_selected(pi)	MC01g0978
MC01	15420001	15460000	P3_vs_P2_P2_selected(pi)|P5_vs_P2_P2_selected(pi)	MC01g0979|MC01g0978|MC01g0979|MC01g_new0361|MC01g0980|MC01g0979|MC01g_new0361|MC01g0980|MC01g0980|MC01g0981|MC01g0981|MC01g0980|MC01g0981|MC01g0982
MC01	15420001	15530000	P3_vs_P4_P4_selected(pi)	MC01g0979|MC01g0978|MC01g0979|MC01g_new0361|MC01g0980|MC01g0979|MC01g_new0361|MC01g0980|MC01g0980|MC01g0981|MC01g0981|MC01g0980|MC01g0981|MC01g0982|MC01g0982|MC01g0983|MC01g0983|MC01g0983|MC01g0985|MC01g0984|MC01g0986|MC01g0985|MC01g0984|MC01g0986|MC01g0987|MC01g0987|MC01g_new0362|MC01g0988|MC01g_new0362|MC01g0988|MC01g0989|MC01g0990|MC01g0989|MC01g0990|MC01g_new0363
MC01	15465001	15475000	P5_vs_P2_P2_selected(pi)	MC01g0983
MC01	15465001	15485000	P3_vs_P2_P2_selected(pi)	MC01g0983|MC01g0983|MC01g0985|MC01g0984|MC01g0986|MC01g0985|MC01g0984
MC01	15475001	15485000	P1_vs_P2_P2_selected(pi)	MC01g0986|MC01g0985|MC01g0984
MC01	15505001	15515000	P3vsP5(fst)	MC01g0988
MC01	15510001	15520000	P4_vs_P5_P5_selected(pi)	MC01g0989|MC01g0990
MC01	15515001	15530000	P4_vs_P3_P3_selected(pi)	MC01g0989|MC01g0990|MC01g_new0363
MC01	15525001	15535000	P1_vs_P5_P5_selected(pi)	MC01g0991|MC01g_new0363
MC01	15530001	15540000	P1_vs_P2_P2_selected(pi)|P4_vs_P2_P2_selected(pi)	MC01g0991|MC01g_new0364
MC01	15560001	15630000	P3_vs_P4_P4_selected(pi)	MC01g0996|MC01g0997|MC01g0997|MC01g0998|MC01g0997|MC01g0998|MC01g0999|MC01g0999|MC01g0999|MC01g1000|MC01g1001|MC01g1000|MC01g1001|MC01g1001|MC01g1002|MC01g1001|MC01g1002|MC01g1003|MC01g1003|MC01g1004|MC01g1004|MC01g1005
MC01	15575001	15585000	P1_vs_P4_P4_selected(pi)|P1_vs_P5_P5_selected(pi)	MC01g0999
MC01	15625001	15635000	P1_vs_P2_P2_selected(pi)	MC01g1005
MC01	15640001	15650000	P1_vs_P5_P5_selected(pi)|P2_vs_P5_P5_selected(pi)	MC01g1007|MC01g1009|MC01g1010|MC01g1008
MC01	15645001	15655000	P1_vs_P4_P4_selected(pi)|P2_vs_P4_P4_selected(pi)	MC01g1009|MC01g1010
MC01	15645001	15685000	P3_vs_P4_P4_selected(pi)	MC01g1009|MC01g1010|MC01g1010|MC01g1009|MC01g1011|MC01g1011|MC01g1012|MC01g1012|MC01g1011|MC01g1013|MC01g1013|MC01g1012|MC01g1013|MC01g1014
MC01	15660001	15675000	P2_vs_P3_P3_selected(pi)|P2_vs_P4_P4_selected(pi)	MC01g1012|MC01g1011|MC01g1013|MC01g1013|MC01g1012
MC01	15665001	15680000	P1_vs_P4_P4_selected(pi)|P2_vs_P5_P5_selected(pi)	MC01g1013|MC01g1012|MC01g1013
MC01	15665001	15685000	P1_vs_P3_P3_selected(pi)	MC01g1013|MC01g1012|MC01g1013|MC01g1014
MC01	15670001	15680000	P3vsP5(fst)|P1_vs_P5_P5_selected(pi)	MC01g1013
MC01	15690001	15700000	P1vsP2(fst)|P1vsP3(fst)|P1vsP5(fst)	MC01g1014
MC01	15705001	15715000	P1vsP2(fst)	MC01g1015|MC01g1016|MC01g1017
MC01	15710001	15720000	P1vsP2(fst)	MC01g1016|MC01g1017|MC01g1015|MC01g_new0365
MC01	15715001	15725000	P1vsP3(fst)	MC01g1016|MC01g1017|MC01g_new0365|MC01g1018
MC01	15720001	15730000	P1_vs_P3_P3_selected(pi)|P2_vs_P3_P3_selected(pi)|P4_vs_P3_P3_selected(pi)|P5_vs_P3_P3_selected(pi)	MC01g1019|MC01g1018
MC01	15720001	15735000	P3_vs_P4_P4_selected(pi)	MC01g1019|MC01g1018|MC01g1019|MC01g1018
MC01	15730001	15750000	P1_vs_P2_P2_selected(pi)	MC01g1019|MC01g1020|MC01g1020|MC01g1020
MC01	15735001	15745000	P1_vs_P5_P5_selected(pi)	MC01g1020
MC01	15740001	15750000	P2vsP3(fst)	MC01g1020
MC01	15740001	15795000	P3_vs_P4_P4_selected(pi)	MC01g1020|MC01g1021|MC01g1021|MC01g1021|MC01g1022|MC01g1023|MC01g1022|MC01g1023|MC01g1024|MC01g1024|MC01g1024|MC01g_new0366|MC01g1025
MC01	15750001	15760000	P3vsP5(fst)|P4_vs_P5_P5_selected(pi)	MC01g1021
MC01	15765001	15775000	P3vsP5(fst)	MC01g1023
MC01	15780001	15790000	P2vsP3(fst)|P2vsP4(fst)	MC01g1024
MC01	15785001	15795000	P2vsP3(fst)|P2vsP4(fst)	MC01g1024|MC01g_new0366|MC01g1025
MC01	15790001	15800000	P1_vs_P2_P2_selected(pi)|P4_vs_P2_P2_selected(pi)	MC01g1026|MC01g_new0366|MC01g1025
MC01	15805001	15815000	P2vsP3(fst)|P1_vs_P2_P2_selected(pi)|P4_vs_P2_P2_selected(pi)|P5_vs_P2_P2_selected(pi)	MC01g1027|MC01g_new0368|MC01g_new0367
MC01	15805001	15820000	P4_vs_P3_P3_selected(pi)	MC01g1027|MC01g_new0368|MC01g_new0367|MC01g_new0368|MC01g_new0367
MC01	15805001	15830000	P3_vs_P4_P4_selected(pi)	MC01g1027|MC01g_new0368|MC01g_new0367|MC01g_new0368|MC01g_new0367|MC01g_new0368|MC01g1028
MC01	15835001	15845000	P1_vs_P2_P2_selected(pi)|P1_vs_P4_P4_selected(pi)	MC01g1029
MC01	15835001	15850000	P1_vs_P3_P3_selected(pi)|P3_vs_P4_P4_selected(pi)|P4_vs_P3_P3_selected(pi)|P5_vs_P3_P3_selected(pi)	MC01g1029|MC01g1029
MC01	15840001	15850000	P2_vs_P3_P3_selected(pi)	MC01g1029
MC01	15865001	15875000	P2vsP3(fst)|P3vsP4(fst)	MC01g1032|MC01g1031
MC01	15870001	15880000	P2vsP3(fst)|P3vsP4(fst)	MC01g1032
MC01	15900001	15910000	P2vsP4(fst)	MC01g1036|MC01g1037
MC01	15915001	15930000	P2_vs_P4_P4_selected(pi)	MC01g1039|MC01g1040|MC01g1040|MC01g1041
MC01	15920001	15930000	P3vsP4(fst)|P1_vs_P4_P4_selected(pi)	MC01g1040|MC01g1041
MC01	15925001	15935000	P3vsP4(fst)|P3vsP5(fst)	MC01g1042|MC01g1040|MC01g1041
MC01	15930001	15940000	P3vsP5(fst)|P1_vs_P5_P5_selected(pi)|P2_vs_P5_P5_selected(pi)	MC01g1042
MC01	15945001	15955000	P1vsP4(fst)	MC01g1043
MC01	15950001	15960000	P1_vs_P5_P5_selected(pi)|P2_vs_P5_P5_selected(pi)	MC01g1044
MC01	15960001	15970000	P2vsP4(fst)	MC01g1046|MC01g1045
MC01	15965001	15975000	P2vsP4(fst)	MC01g1047|MC01g1046
MC01	15975001	16000000	P3_vs_P4_P4_selected(pi)	MC01g1048|MC01g1047|MC01g1049|MC01g1050|MC01g1052|MC01g1051|MC01g1052|MC01g1051
MC01	15990001	16000000	P2_vs_P3_P3_selected(pi)|P2_vs_P5_P5_selected(pi)	MC01g1052|MC01g1051
MC01	16010001	16020000	P1vsP4(fst)|P1_vs_P3_P3_selected(pi)|P2_vs_P3_P3_selected(pi)|P2_vs_P5_P5_selected(pi)	MC01g1055
MC01	16030001	16050000	P3_vs_P4_P4_selected(pi)	MC01g1056|MC01g1056|MC01g1057|MC01g1058|MC01g1057|MC01g1058|MC01g1059
MC01	16045001	16060000	P4_vs_P5_P5_selected(pi)	MC01g1059|MC01g1059
MC01	16050001	16060000	P2_vs_P5_P5_selected(pi)	MC01g1059
MC01	16055001	16065000	P3vsP4(fst)	MC01g_new0371|MC01g1060
MC01	16065001	16290000	P3_vs_P4_P4_selected(pi)	MC01g1061|MC01g1062|MC01g1060|MC01g1062|MC01g1061|MC01g1063|MC01g1063|MC01g1062|MC01g1064|MC01g1063|MC01g1065|MC01g1064|MC01g1065|MC01g1066|MC01g1066|MC01g1067|MC01g1068|MC01g1069|MC01g1067|MC01g1068|MC01g1070|MC01g1069|MC01g1071|MC01g1070|MC01g1071|MC01g1069|MC01g1072|MC01g1070|MC01g1071|MC01g1072|MC01g1073|MC01g1073|MC01g1074|MC01g1074|MC01g1075|MC01g1075|MC01g1074|MC01g_new0372|MC01g1075|MC01g…
MC01	16135001	16145000	P2vsP3(fst)	MC01g1074
MC01	16160001	16170000	P1vsP3(fst)|P3vsP5(fst)	MC01g1079|MC01g1078|MC01g1077
MC01	16165001	16175000	P1vsP3(fst)|P3vsP5(fst)	MC01g1079|MC01g1078
MC01	16170001	16180000	P1vsP3(fst)|P3vsP5(fst)	MC01g1079|MC01g_new0373
MC01	16175001	16185000	P1vsP3(fst)|P3vsP5(fst)	MC01g_new0373|MC01g_new0374
MC01	16180001	16190000	P1vsP3(fst)|P3vsP5(fst)	MC01g_new0374|MC01g_new0373
MC01	16185001	16195000	P1vsP3(fst)|P3vsP5(fst)|P4_vs_P3_P3_selected(pi)	MC01g1080|MC01g_new0375|MC01g_new0374
MC01	16185001	16200000	P5_vs_P3_P3_selected(pi)	MC01g1080|MC01g_new0375|MC01g_new0374|MC01g1080|MC01g_new0375
MC01	16190001	16200000	P1vsP3(fst)|P3vsP5(fst)	MC01g1080|MC01g_new0375
MC01	16195001	16205000	P3vsP5(fst)	MC01g_new0375|MC01g_new0376|MC01g_new0377
MC01	16210001	16220000	P1vsP4(fst)	MC01g_new0379|MC01g_new0380
MC01	16215001	16225000	P1vsP4(fst)	MC01g_new0380
MC01	16245001	16260000	P4_vs_P5_P5_selected(pi)	MC01g_new0384|MC01g_new0383|MC01g_new0384|MC01g_new0385
MC01	16245001	16265000	P3_vs_P5_P5_selected(pi)	MC01g_new0384|MC01g_new0383|MC01g_new0384|MC01g_new0385|MC01g_new0385|MC01g_new0386
MC01	16285001	16295000	P1vsP2(fst)	MC01g_new0391|MC01g_new0390|MC01g1081
MC01	16290001	16300000	P1vsP2(fst)|P1vsP5(fst)	MC01g1082|MC01g_new0391|MC01g1081
MC01	16295001	16305000	P1vsP4(fst)|P3vsP4(fst)|P3vsP5(fst)	MC01g1082|MC01g1083
MC01	16310001	16320000	P3_vs_P4_P4_selected(pi)	MC01g1083|MC01g1085
MC01	16350001	16360000	P2vsP3(fst)|P2vsP4(fst)	MC01g1090|MC01g1092|MC01g1091
MC01	16350001	16390000	P3_vs_P4_P4_selected(pi)	MC01g1090|MC01g1092|MC01g1091|MC01g1092|MC01g1093|MC01g1094|MC01g1094|MC01g1093|MC01g1095|MC01g1096
MC01	16355001	16365000	P2vsP3(fst)|P2vsP4(fst)	MC01g1092
MC01	16365001	16375000	P1vsP3(fst)|P2vsP3(fst)|P2vsP4(fst)	MC01g1093|MC01g1094
MC01	16370001	16380000	P1vsP3(fst)|P2vsP3(fst)|P2vsP4(fst)	MC01g1094|MC01g1093
MC01	16375001	16385000	P2vsP3(fst)|P2vsP4(fst)	MC01g1095|MC01g1094
MC01	16380001	16390000	P2vsP3(fst)|P2vsP4(fst)	MC01g1095|MC01g1096
MC01	16385001	16395000	P2vsP3(fst)|P2vsP4(fst)	MC01g1096|MC01g1095
MC01	16390001	16400000	P2vsP3(fst)|P2vsP4(fst)	MC01g1097|MC01g1096
MC01	16395001	16405000	P2vsP3(fst)|P2vsP4(fst)|P2vsP5(fst)	MC01g1097|MC01g1098
MC01	16405001	16415000	P2vsP3(fst)|P2vsP4(fst)	MC01g1099
MC01	16405001	16460000	P3_vs_P4_P4_selected(pi)	MC01g1099|MC01g1100|MC01g1102|MC01g1100|MC01g1101|MC01g1103|MC01g1102|MC01g1101|MC01g1103|MC01g1102|MC01g1104|MC01g1103|MC01g1104|MC01g1105
MC01	16415001	16425000	P2vsP3(fst)|P2vsP4(fst)	MC01g1100
MC01	16440001	16450000	P2vsP4(fst)	MC01g1104|MC01g1103
MC01	16445001	16455000	P2vsP4(fst)|P3vsP4(fst)	MC01g1104
MC01	16445001	16465000	P5_vs_P2_P2_selected(pi)	MC01g1104|MC01g1105|MC01g1105|MC01g1107|MC01g1106
MC01	16445001	16470000	P4_vs_P1_P1_selected(pi)	MC01g1104|MC01g1105|MC01g_new0392|MC01g1105|MC01g1107|MC01g1106
MC01	16445001	16470000	P4_vs_P2_P2_selected(pi)	MC01g1104|MC01g1105|MC01g1105|MC01g1107|MC01g1106|MC01g_new0392|MC01g1105|MC01g1107|MC01g1106
MC01	16450001	16460000	P2vsP4(fst)	MC01g1105
MC01	16465001	16510000	P3_vs_P4_P4_selected(pi)	MC01g1108|MC01g_new0392|MC01g1108|MC01g1110|MC01g1109|MC01g1108|MC01g1110|MC01g1109|MC01g1110|MC01g1111|MC01g1111|MC01g1112|MC01g_new0393|MC01g1112|MC01g_new0393|MC01g1113
MC01	16475001	16490000	P3_vs_P1_P1_selected(pi)|P5_vs_P1_P1_selected(pi)	MC01g1108|MC01g1110|MC01g1109|MC01g1110
MC01	16500001	16510000	P5_vs_P4_P4_selected(pi)	MC01g_new0393|MC01g1113
MC01	16515001	16535000	P3_vs_P4_P4_selected(pi)	MC01g1115|MC01g1114|MC01g1116|MC01g1118|MC01g1116|MC01g1117
MC01	16535001	16545000	P2_vs_P1_P1_selected(pi)	MC01g1120|MC01g1118|MC01g_new0394|MC01g1119
MC01	16540001	16565000	P3_vs_P4_P4_selected(pi)	MC01g1120|MC01g1121|MC01g_new0394|MC01g1119|MC01g1121|MC01g1120|MC01g1122|MC01g1121|MC01g1122
MC01	16570001	16585000	P3_vs_P4_P4_selected(pi)	MC01g1124|MC01g1123|MC01g_new0395|MC01g1124|MC01g_new0395
MC01	16595001	16610000	P3_vs_P4_P4_selected(pi)	MC01g_new0397|MC01g1126|MC01g_new0397
MC01	16600001	16610000	P2vsP3(fst)	MC01g_new0397
MC01	16615001	16645000	P3_vs_P4_P4_selected(pi)	MC01g_new0398|MC01g_new0398|MC01g1127|MC01g1128|MC01g1128
MC01	16630001	16645000	P2_vs_P3_P3_selected(pi)	MC01g1128|MC01g1128
MC01	16640001	16655000	P2_vs_P4_P4_selected(pi)	MC01g1128|MC01g1129|MC01g1129
MC01	16645001	16655000	P1_vs_P4_P4_selected(pi)|P1_vs_P5_P5_selected(pi)|P2_vs_P5_P5_selected(pi)	MC01g1129
MC01	16650001	16665000	P3_vs_P4_P4_selected(pi)	MC01g1129|MC01g1130
MC01	16660001	16670000	P2_vs_P5_P5_selected(pi)	MC01g1130
MC01	16700001	16715000	P3_vs_P4_P4_selected(pi)	MC01g1135|MC01g1136|MC01g1135|MC01g1136|MC01g_new0399
MC01	16725001	16755000	P3_vs_P4_P4_selected(pi)	MC01g1139|MC01g1138|MC01g1140|MC01g1139|MC01g1140|MC01g1140|MC01g1141|MC01g1142|MC01g1141
MC01	16730001	16740000	P1vsP3(fst)|P2vsP3(fst)|P2vsP5(fst)	MC01g1139|MC01g1140
MC01	16735001	16745000	P2vsP3(fst)	MC01g1140
MC01	16750001	16760000	P2_vs_P5_P5_selected(pi)	MC01g1142
MC01	16765001	16775000	P3_vs_P4_P4_selected(pi)	MC01g1143|MC01g1144
MC01	16770001	16780000	P1_vs_P2_P2_selected(pi)|P4_vs_P2_P2_selected(pi)|P5_vs_P2_P2_selected(pi)	MC01g1145|MC01g1144
MC01	16800001	16810000	P2_vs_P4_P4_selected(pi)|P2_vs_P5_P5_selected(pi)|P3_vs_P5_P5_selected(pi)	MC01g_new0403|MC01g1149
MC01	16800001	16820000	P3_vs_P4_P4_selected(pi)	MC01g_new0403|MC01g1149|MC01g1149|MC01g_new0403|MC01g_new0404|MC01g_new0404|MC01g_new0405
MC01	16825001	16835000	P2vsP3(fst)|P3vsP4(fst)|P3vsP5(fst)|P3_vs_P4_P4_selected(pi)	MC01g1150
MC01	16825001	16840000	P3_vs_P2_P2_selected(pi)|P3_vs_P5_P5_selected(pi)	MC01g1150|MC01g1150
MC01	16830001	16840000	P2vsP3(fst)|P3vsP4(fst)|P3vsP5(fst)	MC01g1150
MC01	16840001	16850000	P1vsP5(fst)|P1_vs_P4_P4_selected(pi)|P2_vs_P4_P4_selected(pi)	MC01g_new0406|MC01g1151
MC01	16845001	16855000	P1vsP2(fst)|P1vsP4(fst)	MC01g_new0406|MC01g_new0407|MC01g1151|MC01g1152
MC01	16850001	16860000	P1vsP4(fst)|P1vsP5(fst)	MC01g_new0407|MC01g_new0408|MC01g1151|MC01g1152
MC01	16855001	16885000	P3_vs_P4_P4_selected(pi)	MC01g1154|MC01g_new0408|MC01g_new0407|MC01g1153|MC01g1154|MC01g1153|MC01g1154|MC01g_new0409|MC01g1155
MC01	16860001	16870000	P2vsP3(fst)	MC01g1154|MC01g1153
MC01	16865001	16875000	P1vsP2(fst)|P2vsP3(fst)|P2vsP4(fst)	MC01g1154
MC01	16875001	16885000	P1_vs_P3_P3_selected(pi)|P4_vs_P2_P2_selected(pi)|P4_vs_P3_P3_selected(pi)|P4_vs_P5_P5_selected(pi)	MC01g_new0409|MC01g1155
MC01	16880001	16890000	P3vsP4(fst)|P3vsP5(fst)	MC01g_new0409|MC01g1155
MC01	16885001	16895000	P3vsP4(fst)	MC01g_new0410|MC01g_new0409
MC01	16895001	16905000	P1_vs_P2_P2_selected(pi)|P5_vs_P2_P2_selected(pi)	MC01g1156|MC01g1157|MC01g1158
MC01	16915001	16925000	P1_vs_P5_P5_selected(pi)|P2_vs_P5_P5_selected(pi)	MC01g1159
MC01	16940001	16950000	P2vsP3(fst)|P3vsP5(fst)	MC01g1163|MC01g1164
MC01	16940001	16955000	P3_vs_P4_P4_selected(pi)	MC01g1163|MC01g1164|MC01g1166|MC01g1165
MC01	16945001	16955000	P2vsP3(fst)|P3vsP5(fst)	MC01g1166|MC01g1165
MC01	16980001	17015000	P3_vs_P4_P4_selected(pi)	MC01g1171|MC01g1173|MC01g1172|MC01g1174|MC01g1173|MC01g1172|MC01g1174|MC01g1174|MC01g1174
MC01	16985001	16995000	P4_vs_P5_P5_selected(pi)	MC01g1174|MC01g1173|MC01g1172
MC01	16985001	17005000	P1_vs_P5_P5_selected(pi)|P3_vs_P5_P5_selected(pi)	MC01g1174|MC01g1173|MC01g1172|MC01g1174|MC01g1173|MC01g1174
MC01	16985001	17005000	P2_vs_P5_P5_selected(pi)	MC01g1174|MC01g1173|MC01g1172|MC01g1174
MC01	17030001	17040000	P1_vs_P4_P4_selected(pi)	MC01g1175
MC01	17050001	17060000	P3vsP5(fst)	MC01g1177
MC01	17050001	17100000	P3_vs_P4_P4_selected(pi)	MC01g1177|MC01g1178|MC01g_new0411|MC01g1178|MC01g_new0411|MC01g_new0412|MC01g_new0412|MC01g1179|MC01g_new0413|MC01g1179|MC01g1180|MC01g_new0413|MC01g1180|MC01g1179|MC01g1180
MC01	17065001	17075000	P2vsP5(fst)	MC01g_new0411|MC01g_new0412
MC01	17070001	17080000	P2vsP5(fst)	MC01g_new0412
MC01	17075001	17085000	P2vsP5(fst)	MC01g1179|MC01g_new0413
MC01	17080001	17090000	P2vsP5(fst)|P3vsP5(fst)	MC01g1179|MC01g1180|MC01g_new0413
MC01	17085001	17095000	P2vsP5(fst)|P3vsP5(fst)	MC01g1180|MC01g1179
MC01	17090001	17100000	P2vsP5(fst)	MC01g1180
MC01	17165001	17175000	P3_vs_P4_P4_selected(pi)	MC01g1191|MC01g1192
MC01	17205001	17215000	P3_vs_P4_P4_selected(pi)	MC01g1198|MC01g1200
MC01	17215001	17225000	P2vsP3(fst)	MC01g1202|MC01g1203|MC01g1201
MC01	17225001	17235000	P1_vs_P5_P5_selected(pi)|P2_vs_P5_P5_selected(pi)	MC01g1204
MC01	17240001	17255000	P3_vs_P4_P4_selected(pi)	MC01g1207|MC01g1206|MC01g1207|MC01g1208
MC01	17250001	17265000	P3_vs_P5_P5_selected(pi)	MC01g1208|MC01g1209|MC01g1209
MC01	17250001	17270000	P2_vs_P5_P5_selected(pi)	MC01g1208|MC01g1209|MC01g1209|MC01g1210
MC01	17255001	17270000	P1_vs_P5_P5_selected(pi)	MC01g1209|MC01g1210
MC01	17265001	17275000	P3_vs_P4_P4_selected(pi)	MC01g1210|MC01g1211
MC01	17280001	17295000	P3_vs_P4_P4_selected(pi)	MC01g1211|MC01g1213|MC01g1212|MC01g1214|MC01g1213
MC01	17300001	17315000	P3_vs_P4_P4_selected(pi)	MC01g1217|MC01g1218
MC01	17325001	17435000	P3_vs_P4_P4_selected(pi)	MC01g1223|MC01g1222|MC01g1224|MC01g1223|MC01g1224|MC01g1225|MC01g1225|MC01g1226|MC01g1227|MC01g1227|MC01g1228|MC01g1229|MC01g1228|MC01g1229|MC01g1230|MC01g1230|MC01g1229|MC01g1230|MC01g1231|MC01g1231|MC01g1232|MC01g_new0415|MC01g1231|MC01g1232|MC01g_new0415|MC01g1234|MC01g1232|MC01g1233|MC01g1234|MC01g1233|MC01g1234|MC01g1235|MC01g1236|MC01g1234|MC01g1236|MC01g1235|MC01g1237|MC01g1237|MC01g1236|M…
MC01	17345001	17355000	P2_vs_P3_P3_selected(pi)|P4_vs_P3_P3_selected(pi)	MC01g1226
MC01	17345001	17365000	P1_vs_P3_P3_selected(pi)	MC01g1226|MC01g1227
MC01	17370001	17390000	P2_vs_P1_P1_selected(pi)	MC01g1229|MC01g1230|MC01g1230|MC01g1229|MC01g1230|MC01g1231
MC01	17375001	17385000	P3vsP5(fst)	MC01g1230|MC01g1229
MC01	17380001	17390000	P3vsP5(fst)|P4_vs_P1_P1_selected(pi)	MC01g1230|MC01g1231
MC01	17385001	17395000	P3vsP5(fst)	MC01g1231|MC01g1232|MC01g_new0415
MC01	17400001	17410000	P4vsP5(fst)	MC01g1234|MC01g1233
MC01	17400001	17420000	P2_vs_P3_P3_selected(pi)	MC01g1234|MC01g1233|MC01g1234|MC01g1235|MC01g1236|MC01g1234|MC01g1236|MC01g1235|MC01g1237
MC01	17400001	17425000	P5_vs_P3_P3_selected(pi)	MC01g1234|MC01g1233|MC01g1234|MC01g1235|MC01g1236|MC01g1234|MC01g1236|MC01g1235|MC01g1237|MC01g1237|MC01g1236
MC01	17415001	17425000	P4_vs_P3_P3_selected(pi)	MC01g1237|MC01g1236
MC01	17425001	17440000	P4_vs_P5_P5_selected(pi)	MC01g1239|MC01g1240|MC01g1238|MC01g1240|MC01g1239
MC01	17430001	17440000	P1_vs_P5_P5_selected(pi)|P2_vs_P5_P5_selected(pi)	MC01g1240|MC01g1239
MC01	17440001	17450000	P2vsP5(fst)	MC01g1240
MC01	17440001	17490000	P3_vs_P4_P4_selected(pi)	MC01g1240|MC01g1241|MC01g1242|MC01g1241|MC01g1242|MC01g1242|MC01g1243|MC01g1241|MC01g1243|MC01g1244|MC01g1244|MC01g1244|MC01g1245|MC01g1246|MC01g1245|MC01g1247|MC01g1244|MC01g1246|MC01g1247
MC01	17480001	17490000	P1_vs_P4_P4_selected(pi)|P1_vs_P5_P5_selected(pi)|P2_vs_P4_P4_selected(pi)|P2_vs_P5_P5_selected(pi)	MC01g1247
MC01	17500001	17510000	P3vsP4(fst)	MC01g1250
MC01	17515001	17540000	P3_vs_P4_P4_selected(pi)	MC01g1252|MC01g_new0416|MC01g1252|MC01g1253|MC01g1254|MC01g1254|MC01g1253|MC01g1255|MC01g1256|MC01g1254
MC01	17525001	17535000	P1_vs_P5_P5_selected(pi)|P2_vs_P5_P5_selected(pi)	MC01g1254|MC01g1253
MC01	17530001	17540000	P4_vs_P3_P3_selected(pi)	MC01g1255|MC01g1256|MC01g1254
MC01	17535001	17545000	P4_vs_P1_P1_selected(pi)	MC01g1255|MC01g1256|MC01g1257
MC01	17545001	17555000	P3vsP4(fst)	MC01g1258|MC01g1259
MC01	17570001	17585000	P2_vs_P3_P3_selected(pi)|P4_vs_P1_P1_selected(pi)|P4_vs_P3_P3_selected(pi)|P5_vs_P3_P3_selected(pi)	MC01g1262|MC01g1261|MC01g_new0417|MC01g1263|MC01g1264|MC01g1262
MC01	17570001	17670000	P3_vs_P4_P4_selected(pi)	MC01g1262|MC01g1261|MC01g_new0417|MC01g1263|MC01g1264|MC01g1262|MC01g1263|MC01g1264|MC01g1265|MC01g1264|MC01g_new0418|MC01g_new0420|MC01g1266|MC01g1265|MC01g_new0419|MC01g_new0420|MC01g_new0418|MC01g_new0421|MC01g_new0420|MC01g_new0421|MC01g_new0422|MC01g_new0423|MC01g_new0421|MC01g_new0422|MC01g1267|MC01g_new0423|MC01g1268|MC01g1267|MC01g1269|MC01g1268|MC01g1269|MC01g1270|MC01g1269|MC01g1270|MC0…
MC01	17575001	17585000	P3vsP4(fst)	MC01g1263|MC01g1264|MC01g1262
MC01	17590001	17600000	P2vsP3(fst)	MC01g1265|MC01g1266|MC01g_new0418|MC01g_new0419
MC01	17620001	17630000	P1vsP3(fst)	MC01g_new0423|MC01g1268|MC01g1267
MC01	17625001	17635000	P1vsP3(fst)|P3vsP4(fst)	MC01g1269|MC01g1268
MC01	17625001	17640000	P4_vs_P3_P3_selected(pi)	MC01g1269|MC01g1268|MC01g1269|MC01g1270
MC01	17630001	17640000	P3vsP4(fst)	MC01g1269|MC01g1270
MC01	17670001	17680000	P2_vs_P5_P5_selected(pi)|P3_vs_P5_P5_selected(pi)	MC01g1276|MC01g1277
MC01	17670001	17690000	P1_vs_P5_P5_selected(pi)	MC01g1276|MC01g1277|MC01g1278
MC01	17700001	17710000	P1_vs_P4_P4_selected(pi)|P1_vs_P5_P5_selected(pi)	MC01g1280|MC01g1279
MC01	17700001	17720000	P2_vs_P4_P4_selected(pi)	MC01g1280|MC01g1279|MC01g1281|MC01g1282|MC01g1281
MC01	17700001	17725000	P2_vs_P5_P5_selected(pi)	MC01g1280|MC01g1279|MC01g1281|MC01g1282|MC01g1283
MC01	17705001	17720000	P3_vs_P4_P4_selected(pi)	MC01g1281|MC01g1282|MC01g1281
MC01	17715001	17725000	P1_vs_P5_P5_selected(pi)	MC01g1282|MC01g1283
MC01	17720001	17730000	P3vsP4(fst)	MC01g1282|MC01g_new0424|MC01g1283
MC01	17725001	17735000	P3vsP4(fst)|P3_vs_P5_P5_selected(pi)	MC01g1284|MC01g_new0424|MC01g1285
MC01	17725001	17740000	P2_vs_P4_P4_selected(pi)	MC01g1284|MC01g_new0424|MC01g1285|MC01g1286|MC01g1284|MC01g1285|MC01g_new0424
MC01	17725001	17745000	P3_vs_P4_P4_selected(pi)	MC01g1284|MC01g_new0424|MC01g1285|MC01g1286|MC01g1284|MC01g1285|MC01g_new0424|MC01g1286|MC01g1285
MC01	17730001	17740000	P3vsP4(fst)|P2_vs_P1_P1_selected(pi)|P3_vs_P1_P1_selected(pi)	MC01g1286|MC01g1284|MC01g1285|MC01g_new0424
MC01	17740001	17750000	P3vsP4(fst)|P3vsP5(fst)	MC01g1287|MC01g1286
MC01	17755001	17765000	P3vsP4(fst)|P1_vs_P4_P4_selected(pi)|P2_vs_P4_P4_selected(pi)|P3_vs_P4_P4_selected(pi)	MC01g1290|MC01g1289|MC01g_new0425
MC01	17760001	17770000	P3vsP5(fst)	MC01g1290|MC01g1291|MC01g_new0425
MC01	17770001	17785000	P1_vs_P5_P5_selected(pi)	MC01g1293|MC01g_new0426|MC01g1292|MC01g1293|MC01g_new0426
MC01	17770001	17810000	P2_vs_P5_P5_selected(pi)	MC01g1293|MC01g_new0426|MC01g1292|MC01g1293|MC01g_new0426|MC01g1294|MC01g1295|MC01g1294|MC01g1295|MC01g1295|MC01g1296
MC01	17775001	17835000	P3_vs_P4_P4_selected(pi)	MC01g1293|MC01g_new0426|MC01g1294|MC01g1293|MC01g_new0426|MC01g1294|MC01g1295|MC01g1295|MC01g1296|MC01g1296|MC01g1297|MC01g1298|MC01g1297|MC01g1298|MC01g1297
MC01	17785001	17810000	P3_vs_P5_P5_selected(pi)	MC01g1294|MC01g1295|MC01g1294|MC01g1295|MC01g1295|MC01g1296
MC01	17790001	17800000	P1_vs_P4_P4_selected(pi)|P2_vs_P4_P4_selected(pi)	MC01g1294|MC01g1295
MC01	17790001	17810000	P1_vs_P5_P5_selected(pi)	MC01g1294|MC01g1295|MC01g1295|MC01g1296
MC01	17800001	17810000	P4_vs_P5_P5_selected(pi)	MC01g1296
MC01	17810001	17820000	P1_vs_P4_P4_selected(pi)	MC01g1297
MC01	17815001	17825000	P4_vs_P5_P5_selected(pi)	MC01g1297|MC01g1298
MC01	17815001	17830000	P3_vs_P5_P5_selected(pi)	MC01g1297|MC01g1298|MC01g1297|MC01g1298
MC01	17815001	17835000	P1_vs_P5_P5_selected(pi)|P2_vs_P5_P5_selected(pi)	MC01g1297|MC01g1298|MC01g1297|MC01g1298|MC01g1297
MC01	17845001	17910000	P3_vs_P4_P4_selected(pi)	MC01g1300|MC01g1301|MC01g1302|MC01g1302|MC01g1303|MC01g1302|MC01g1304|MC01g1303|MC01g1305|MC01g1304|MC01g1305|MC01g1304|MC01g1305|MC01g1306|MC01g1306|MC01g1307|MC01g1305|MC01g1307|MC01g1306|MC01g1308|MC01g1307|MC01g1308|MC01g1309|MC01g1309|MC01g1310|MC01g1308|MC01g1310|MC01g1309
MC01	17865001	17875000	P4_vs_P1_P1_selected(pi)	MC01g1303|MC01g1305|MC01g1304
MC01	17865001	17880000	P3_vs_P2_P2_selected(pi)	MC01g1303|MC01g1305|MC01g1304|MC01g1305|MC01g1304
MC01	17865001	17885000	P4_vs_P2_P2_selected(pi)	MC01g1303|MC01g1305|MC01g1304|MC01g1305|MC01g1306
MC01	17920001	17980000	P3_vs_P4_P4_selected(pi)	MC01g1311|MC01g1311|MC01g1312|MC01g1312|MC01g1313|MC01g1314|MC01g1312|MC01g1313|MC01g1315|MC01g1314|MC01g1313|MC01g1315|MC01g1316|MC01g1317|MC01g1318|MC01g1316|MC01g1318|MC01g1317|MC01g1320|MC01g1319|MC01g1321
MC01	17925001	17935000	P4vsP5(fst)	MC01g1311
MC01	17930001	17940000	P4vsP5(fst)	MC01g1312
MC01	17935001	17945000	P2vsP5(fst)	MC01g1312|MC01g1313
MC01	17940001	17950000	P2vsP5(fst)	MC01g1314|MC01g1312|MC01g1313
MC01	17945001	17955000	P2vsP5(fst)|P4vsP5(fst)	MC01g1315|MC01g1314|MC01g1313
MC01	17950001	17960000	P2vsP5(fst)|P3vsP5(fst)|P4vsP5(fst)	MC01g1315|MC01g1316
MC01	17955001	17965000	P2vsP5(fst)|P3vsP5(fst)	MC01g1317|MC01g1318|MC01g1316
MC01	17975001	17985000	P3_vs_P5_P5_selected(pi)	MC01g1320|MC01g1321
MC01	18000001	18010000	P2vsP5(fst)|P4vsP5(fst)	MC01g1325|MC01g1324|MC01g1326
MC01	18005001	18015000	P2vsP5(fst)	MC01g1325|MC01g1327|MC01g1326
MC01	18035001	18045000	P3_vs_P4_P4_selected(pi)	MC01g_new0428|MC01g1333|MC01g1332
MC01	18075001	18085000	P2vsP5(fst)|P4vsP5(fst)	MC01g1340|MC01g1341|MC01g1339
MC01	18075001	18110000	P3_vs_P4_P4_selected(pi)	MC01g1340|MC01g1341|MC01g1339|MC01g1341|MC01g1342|MC01g1341|MC01g1342|MC01g1342|MC01g_new0430|MC01g_new0430
MC01	18080001	18090000	P2vsP5(fst)|P4vsP5(fst)	MC01g1341
MC01	18085001	18095000	P4vsP5(fst)	MC01g1342|MC01g1341
MC01	18110001	18130000	P4_vs_P2_P2_selected(pi)	MC01g1344|MC01g1343|MC01g1345|MC01g_new0431|MC01g1346|MC01g1345|MC01g1344|MC01g_new0431|MC01g1346|MC01g1347
MC01	18135001	18145000	P3_vs_P1_P1_selected(pi)	MC01g1348|MC01g1349
MC01	18135001	18150000	P3_vs_P4_P4_selected(pi)	MC01g1348|MC01g1349|MC01g1349|MC01g1351|MC01g1350
MC01	18140001	18150000	P4_vs_P5_P5_selected(pi)	MC01g1349|MC01g1351|MC01g1350
MC01	18145001	18155000	P4_vs_P2_P2_selected(pi)	MC01g1351|MC01g_new0432|MC01g1350
MC01	18155001	18180000	P3_vs_P4_P4_selected(pi)	MC01g_new0432|MC01g_new0433|MC01g_new0433|MC01g_new0434|MC01g_new0434|MC01g_new0435|MC01g_new0433|MC01g_new0435|MC01g_new0434|MC01g_new0436
MC01	18170001	18180000	P3vsP4(fst)|P4vsP5(fst)	MC01g_new0435|MC01g_new0434|MC01g_new0436
MC01	18175001	18185000	P4vsP5(fst)	MC01g_new0437|MC01g_new0435|MC01g_new0436
MC01	18175001	18190000	P1_vs_P4_P4_selected(pi)	MC01g_new0437|MC01g_new0435|MC01g_new0436|MC01g_new0437|MC01g_new0438|MC01g_new0436
MC01	18180001	18190000	P4vsP5(fst)	MC01g_new0437|MC01g_new0438|MC01g_new0436
MC01	18185001	18200000	P3_vs_P4_P4_selected(pi)	MC01g_new0438|MC01g_new0440|MC01g_new0439|MC01g_new0437|MC01g_new0441|MC01g_new0440|MC01g_new0439
MC01	18205001	18370000	P3_vs_P4_P4_selected(pi)	MC01g_new0443|MC01g_new0445|MC01g_new0444|MC01g_new0445|MC01g_new0446|MC01g1352|MC01g1353|MC01g_new0444|MC01g_new0446|MC01g1355|MC01g1354|MC01g1353|MC01g1355|MC01g_new0447|MC01g_new0447|MC01g1355|MC01g1356|MC01g1356|MC01g_new0448|MC01g_new0448|MC01g1356|MC01g_new0449|MC01g_new0448|MC01g_new0449|MC01g1357|MC01g_new0449|MC01g1357|MC01g1359|MC01g1358|MC01g1359|MC01g1360|MC01g1358|MC01g1359|MC01g1360…
MC01	18210001	18220000	P1_vs_P3_P3_selected(pi)	MC01g_new0445|MC01g_new0446|MC01g1352|MC01g1353|MC01g_new0444
MC01	18220001	18230000	P4_vs_P5_P5_selected(pi)	MC01g_new0446|MC01g1355|MC01g1354|MC01g1353
MC01	18275001	18285000	P1vsP4(fst)|P1vsP5(fst)	MC01g1359|MC01g1360
MC01	18290001	18300000	P1_vs_P5_P5_selected(pi)|P2_vs_P5_P5_selected(pi)|P3_vs_P5_P5_selected(pi)	MC01g1362|MC01g1363
MC01	18305001	18330000	P2_vs_P1_P1_selected(pi)	MC01g1364|MC01g1365|MC01g1365|MC01g1364|MC01g1365|MC01g1367|MC01g1366|MC01g1368|MC01g1367|MC01g1365|MC01g_new0450|MC01g1366
MC01	18315001	18325000	P2_vs_P4_P4_selected(pi)	MC01g1365|MC01g1367|MC01g1366
MC01	18330001	18340000	P1vsP3(fst)	MC01g_new0452|MC01g_new0451|MC01g_new0450
MC01	18335001	18345000	P1vsP3(fst)	MC01g_new0452|MC01g1369|MC01g1370
MC01	18360001	18370000	P2_vs_P4_P4_selected(pi)	MC01g1372|MC01g1371
MC01	18365001	18375000	P1vsP5(fst)	MC01g1372|MC01g_new0453
MC01	18385001	18395000	P3vsP4(fst)|P4vsP5(fst)	MC01g1374|MC01g1373|MC01g1375
MC01	18390001	18400000	P3vsP4(fst)	MC01g1375|MC01g1374
MC01	18410001	18420000	P2vsP5(fst)|P4vsP5(fst)	MC01g1376|MC01g1377
MC01	18415001	18430000	P3_vs_P5_P5_selected(pi)	MC01g1378|MC01g1377|MC01g1376|MC01g1378|MC01g1379
MC01	18415001	18610000	P3_vs_P4_P4_selected(pi)	MC01g1378|MC01g1377|MC01g1376|MC01g1378|MC01g1379|MC01g1379|MC01g1380|MC01g1378|MC01g1380|MC01g1379|MC01g1381|MC01g1381|MC01g1380|MC01g1382|MC01g1383|MC01g1381|MC01g1383|MC01g1382|MC01g1384|MC01g1385|MC01g1384|MC01g1383|MC01g1386|MC01g1385|MC01g1386|MC01g1387|MC01g1387|MC01g1386|MC01g1387|MC01g1388|MC01g1388|MC01g1389|MC01g1389|MC01g1390|MC01g1390|MC01g1390|MC01g1391|MC01g1390|MC01g1391|MC01g1392…
MC01	18420001	18430000	P2_vs_P5_P5_selected(pi)|P4_vs_P5_P5_selected(pi)	MC01g1378|MC01g1379
MC01	18450001	18460000	P3vsP4(fst)	MC01g1386|MC01g1385
MC01	18455001	18465000	P3_vs_P2_P2_selected(pi)|P4_vs_P2_P2_selected(pi)	MC01g1386|MC01g1387
MC01	18520001	18560000	P3_vs_P5_P5_selected(pi)|P4_vs_P5_P5_selected(pi)	MC01g1393|MC01g1393|MC01g1393|MC01g1393|MC01g1393|MC01g1393|MC01g1393
MC01	18525001	18535000	P1vsP5(fst)	MC01g1393
MC01	18525001	18560000	P2_vs_P5_P5_selected(pi)	MC01g1393|MC01g1393|MC01g1393|MC01g1393|MC01g1393|MC01g1393
MC01	18530001	18540000	P1vsP5(fst)	MC01g1393
MC01	18535001	18545000	P1vsP5(fst)	MC01g1393
MC01	18535001	18560000	P1_vs_P5_P5_selected(pi)	MC01g1393|MC01g1393|MC01g1393|MC01g1393
MC01	18540001	18550000	P1vsP5(fst)	MC01g1393
MC01	18545001	18555000	P1vsP5(fst)	MC01g1393
MC01	18550001	18560000	P1vsP5(fst)	MC01g1393
MC01	18555001	18565000	P1vsP5(fst)	MC01g1393
MC01	18560001	18570000	P1vsP5(fst)	MC01g1393
MC01	18565001	18575000	P1vsP5(fst)	MC01g1393
MC01	18570001	18580000	P1vsP5(fst)	MC01g1393
MC01	18575001	18585000	P1vsP5(fst)	MC01g1393
MC01	18580001	18590000	P1vsP5(fst)	MC01g1393
MC01	18585001	18595000	P1vsP5(fst)	MC01g1393|MC01g_new0454|MC01g1394
MC01	18585001	18600000	P4_vs_P2_P2_selected(pi)	MC01g1393|MC01g_new0454|MC01g1394|MC01g1395|MC01g_new0454|MC01g1394
MC01	18590001	18600000	P1vsP2(fst)|P1vsP5(fst)|P3vsP5(fst)|P3_vs_P2_P2_selected(pi)	MC01g1395|MC01g_new0454|MC01g1394
MC01	18595001	18605000	P3vsP5(fst)|P4_vs_P5_P5_selected(pi)	MC01g1395
MC01	18600001	18610000	P3vsP5(fst)	MC01g1395
MC01	18615001	18625000	P2_vs_P5_P5_selected(pi)|P4_vs_P5_P5_selected(pi)	MC01g1396|MC01g_new0455
MC01	18615001	18685000	P3_vs_P4_P4_selected(pi)	MC01g1396|MC01g_new0455|MC01g1397|MC01g1398|MC01g_new0455|MC01g1398|MC01g1397|MC01g1399|MC01g1398|MC01g1399|MC01g1400|MC01g1401|MC01g1400|MC01g1401|MC01g1402|MC01g1402|MC01g1402|MC01g1403|MC01g1404|MC01g1403|MC01g1404|MC01g1405|MC01g1404|MC01g1405|MC01g1406|MC01g1405|MC01g1406
MC01	18640001	18650000	P3vsP4(fst)	MC01g1401|MC01g1400
MC01	18640001	18680000	P3_vs_P2_P2_selected(pi)|P5_vs_P2_P2_selected(pi)	MC01g1401|MC01g1400|MC01g1401|MC01g1402|MC01g1402|MC01g1402|MC01g1403|MC01g1404|MC01g1403|MC01g1404|MC01g1405|MC01g1404|MC01g1405|MC01g1406
MC01	18645001	18655000	P3vsP4(fst)	MC01g1401|MC01g1402
MC01	18650001	18660000	P3vsP4(fst)	MC01g1402
MC01	18655001	18665000	P2vsP3(fst)|P3vsP4(fst)	MC01g1402|MC01g1403
MC01	18660001	18670000	P2vsP3(fst)|P3vsP4(fst)	MC01g1404|MC01g1403
MC01	18665001	18675000	P2vsP3(fst)|P3vsP4(fst)	MC01g1404|MC01g1405
MC01	18670001	18680000	P2vsP3(fst)|P3vsP4(fst)	MC01g1404|MC01g1405|MC01g1406
MC01	18695001	18705000	P3vsP4(fst)|P3_vs_P2_P2_selected(pi)	MC01g1407|MC01g_new0456
MC01	18695001	18765000	P3_vs_P4_P4_selected(pi)	MC01g1407|MC01g_new0456|MC01g1408|MC01g1407|MC01g_new0456|MC01g1408|MC01g1410|MC01g1409|MC01g1410|MC01g1409|MC01g1411|MC01g1411|MC01g1412|MC01g1411|MC01g1412|MC01g1412|MC01g1413|MC01g1414|MC01g1415|MC01g1414
MC01	18700001	18710000	P3vsP4(fst)	MC01g1408|MC01g1407|MC01g_new0456
MC01	18705001	18715000	P3vsP4(fst)	MC01g1408
MC01	18710001	18720000	P3vsP4(fst)	MC01g1408|MC01g1410|MC01g1409
MC01	18710001	18745000	P5_vs_P2_P2_selected(pi)	MC01g1408|MC01g1410|MC01g1409|MC01g1410|MC01g1409|MC01g1411|MC01g1411|MC01g1412|MC01g1411|MC01g1412
MC01	18710001	18750000	P3_vs_P2_P2_selected(pi)	MC01g1408|MC01g1410|MC01g1409|MC01g1410|MC01g1409|MC01g1411|MC01g1411|MC01g1412|MC01g1411|MC01g1412|MC01g1412
MC01	18715001	18725000	P2vsP3(fst)|P3vsP4(fst)	MC01g1410|MC01g1409
MC01	18720001	18730000	P2vsP3(fst)|P3vsP4(fst)	MC01g1411
MC01	18725001	18735000	P2vsP3(fst)|P3vsP4(fst)	MC01g1411
MC01	18730001	18740000	P2vsP3(fst)|P3vsP4(fst)	MC01g1412|MC01g1411
MC01	18735001	18745000	P3vsP4(fst)	MC01g1412
MC01	18750001	18760000	P3vsP4(fst)	MC01g1413|MC01g1414
MC01	18755001	18765000	P3vsP4(fst)|P3_vs_P2_P2_selected(pi)	MC01g1415|MC01g1414
MC01	18780001	18790000	P4_vs_P5_P5_selected(pi)	MC01g1419|MC01g1420
MC01	18790001	18800000	P2vsP3(fst)|P2vsP5(fst)|P3vsP4(fst)	MC01g1421
MC01	18795001	18805000	P2vsP3(fst)|P2vsP5(fst)|P4vsP5(fst)	MC01g1421
MC01	18795001	18810000	P1_vs_P2_P2_selected(pi)	MC01g1421|MC01g1422
MC01	18800001	18810000	P1vsP2(fst)	MC01g1422
MC01	18830001	18840000	P1_vs_P4_P4_selected(pi)|P2_vs_P4_P4_selected(pi)|P2_vs_P5_P5_selected(pi)	MC01g1425|MC01g1427|MC01g1426
MC01	18835001	18845000	P3_vs_P4_P4_selected(pi)	MC01g1427|MC01g1425
MC01	18835001	18850000	P1_vs_P3_P3_selected(pi)|P2_vs_P3_P3_selected(pi)	MC01g1427|MC01g1425|MC01g1427
MC01	18850001	18865000	P3_vs_P4_P4_selected(pi)	MC01g1428|MC01g1430|MC01g1429
MC01	18855001	18865000	P1vsP2(fst)|P1vsP4(fst)|P1vsP5(fst)	MC01g1430|MC01g1429
MC01	18860001	18870000	P1vsP2(fst)|P1vsP3(fst)|P1vsP4(fst)|P1vsP5(fst)|P1_vs_P4_P4_selected(pi)	MC01g1430|MC01g1431|MC01g1429
MC01	18865001	18875000	P1vsP2(fst)|P1vsP4(fst)|P1vsP5(fst)	MC01g1431|MC01g1430|MC01g1432
MC01	18875001	18895000	P3_vs_P4_P4_selected(pi)	MC01g1433|MC01g1432|MC01g1433|MC01g1434|MC01g1436|MC01g1435|MC01g1434
MC01	18885001	18895000	P3vsP5(fst)|P4vsP5(fst)	MC01g1436|MC01g1435|MC01g1434
MC01	18890001	18900000	P1vsP2(fst)|P1vsP4(fst)|P1vsP5(fst)	MC01g1436|MC01g1435
MC01	18890001	18915000	P1_vs_P2_P2_selected(pi)	MC01g1436|MC01g1435|MC01g1436|MC01g1437|MC01g1436
MC01	18895001	18905000	P1vsP2(fst)|P1vsP5(fst)	MC01g1436
MC01	18900001	18910000	P1vsP2(fst)|P1vsP3(fst)|P1vsP5(fst)|P2vsP3(fst)|P3vsP4(fst)	MC01g1436|MC01g1437
MC01	18905001	18915000	P1vsP2(fst)|P1vsP5(fst)|P2vsP3(fst)|P3vsP4(fst)	MC01g1437|MC01g1436
MC01	18910001	18920000	P1vsP2(fst)	MC01g1437|MC01g1438|MC01g_new0458
MC01	18915001	18925000	P1vsP2(fst)	MC01g1439|MC01g_new0459|MC01g1438|MC01g_new0458
MC01	18920001	18945000	P3_vs_P4_P4_selected(pi)	MC01g1439|MC01g_new0459|MC01g1440|MC01g1441|MC01g1440|MC01g_new0459|MC01g1441|MC01g1440|MC01g1441
MC01	18920001	18945000	P4_vs_P3_P3_selected(pi)	MC01g1439|MC01g_new0459|MC01g1440|MC01g1441|MC01g1440|MC01g_new0459|MC01g1441
MC01	18925001	18935000	P3vsP5(fst)	MC01g1441|MC01g1440|MC01g_new0459
MC01	18930001	18940000	P3vsP5(fst)	MC01g1441|MC01g1440
MC01	18935001	18945000	P3vsP5(fst)|P2_vs_P3_P3_selected(pi)	MC01g1441
MC01	18945001	18955000	P2_vs_P4_P4_selected(pi)	MC01g1443|MC01g1442
MC01	18950001	18960000	P1vsP5(fst)	MC01g1443|MC01g1444
MC01	18955001	18965000	P1vsP3(fst)|P1vsP4(fst)|P1vsP5(fst)	MC01g1444|MC01g1443
MC01	18960001	18970000	P2_vs_P1_P1_selected(pi)	MC01g1444
MC01	18960001	18980000	P3_vs_P4_P4_selected(pi)	MC01g1444|MC01g1445
MC01	18975001	18985000	P1vsP5(fst)	MC01g1446|MC01g1445
MC01	18980001	18990000	P1vsP5(fst)	MC01g1447|MC01g1446
MC01	18985001	18995000	P2_vs_P1_P1_selected(pi)	MC01g1447|MC01g1448
MC01	19010001	19020000	P1vsP4(fst)|P1vsP5(fst)	MC01g1452|MC01g1451
MC01	19020001	19030000	P2vsP5(fst)	MC01g1454|MC01g1455|MC01g1453|MC01g1452
MC01	19025001	19035000	P2vsP3(fst)|P2vsP5(fst)	MC01g1455|MC01g1456|MC01g1454
MC01	19025001	19085000	P3_vs_P4_P4_selected(pi)	MC01g1455|MC01g1456|MC01g1454|MC01g1457|MC01g1455|MC01g1456|MC01g1458|MC01g1458|MC01g1457|MC01g1458|MC01g1459|MC01g1458|MC01g1459|MC01g1460|MC01g1461|MC01g1460|MC01g1461|MC01g1461|MC01g1460|MC01g1462|MC01g1462|MC01g_new0460|MC01g1461|MC01g1462|MC01g_new0460|MC01g1462|MC01g_new0461
MC01	19030001	19040000	P2vsP3(fst)|P2vsP5(fst)	MC01g1457|MC01g1455|MC01g1456|MC01g1458
MC01	19035001	19045000	P1vsP3(fst)|P2vsP3(fst)|P2vsP4(fst)|P2vsP5(fst)|P4_vs_P2_P2_selected(pi)|P5_vs_P2_P2_selected(pi)	MC01g1458|MC01g1457
MC01	19040001	19050000	P1vsP3(fst)|P2vsP3(fst)|P2vsP4(fst)|P2vsP5(fst)	MC01g1458|MC01g1459
MC01	19045001	19055000	P2vsP3(fst)|P2vsP5(fst)	MC01g1458|MC01g1459
MC01	19050001	19060000	P2vsP3(fst)	MC01g1460|MC01g1461
MC01	19070001	19085000	P2_vs_P5_P5_selected(pi)	MC01g1462|MC01g_new0460|MC01g1462|MC01g_new0461
MC01	19075001	19085000	P4_vs_P5_P5_selected(pi)	MC01g1462|MC01g_new0461
MC01	19105001	19115000	P4_vs_P5_P5_selected(pi)	MC01g1464
MC01	19110001	19120000	P2vsP5(fst)	MC01g1464|MC01g1465
MC01	19110001	19125000	P3_vs_P4_P4_selected(pi)	MC01g1464|MC01g1465|MC01g1466|MC01g1465|MC01g1464
MC01	19115001	19125000	P1vsP5(fst)|P2vsP5(fst)	MC01g1466|MC01g1465|MC01g1464
MC01	19145001	19170000	P3_vs_P4_P4_selected(pi)	MC01g_new0462|MC01g1469|MC01g1470|MC01g1469
MC01	19160001	19170000	P2vsP5(fst)	MC01g1470|MC01g1469
MC01	19165001	19175000	P2vsP5(fst)|P4vsP5(fst)	MC01g1470
MC01	19170001	19180000	P1vsP2(fst)|P1vsP5(fst)|P1_vs_P2_P2_selected(pi)	MC01g1470|MC01g1471
MC01	19210001	19220000	P1vsP2(fst)	MC01g1476|MC01g1477
MC01	19240001	19250000	P1vsP3(fst)|P1vsP4(fst)	MC01g1483|MC01g1482|MC01g1481
MC01	19250001	19270000	P3_vs_P4_P4_selected(pi)	MC01g1484|MC01g_new0463|MC01g1485|MC01g_new0464|MC01g1484|MC01g1485|MC01g_new0464|MC01g1486
MC01	19280001	19365000	P3_vs_P4_P4_selected(pi)	MC01g1488|MC01g1488|MC01g1489|MC01g1488|MC01g1489|MC01g1490|MC01g_new0465|MC01g1490|MC01g_new0465|MC01g1491|MC01g_new0466|MC01g1491|MC01g1492|MC01g_new0466|MC01g_new0467|MC01g1491|MC01g1492|MC01g1493|MC01g1493|MC01g_new0467|MC01g1492|MC01g1494|MC01g1493|MC01g1494|MC01g1494|MC01g1495|MC01g1496|MC01g1495|MC01g1496|MC01g1497|MC01g_new0468|MC01g1497|MC01g1498|MC01g_new0468|MC01g1498|MC01g1499
MC01	19300001	19310000	P1vsP3(fst)|P1vsP4(fst)	MC01g1491|MC01g_new0466
MC01	19305001	19315000	P1vsP3(fst)|P1vsP4(fst)|P4vsP5(fst)	MC01g1491|MC01g1492|MC01g_new0466
MC01	19310001	19320000	P1vsP3(fst)|P1vsP4(fst)	MC01g_new0467|MC01g1491|MC01g1492|MC01g1493
MC01	19315001	19325000	P1vsP3(fst)|P1vsP4(fst)	MC01g1493|MC01g_new0467|MC01g1492
MC01	19320001	19330000	P1vsP3(fst)	MC01g1494|MC01g1493
MC01	19325001	19345000	P2_vs_P5_P5_selected(pi)|P4_vs_P5_P5_selected(pi)	MC01g1494|MC01g1494|MC01g1495|MC01g1496|MC01g1495
MC01	19330001	19340000	P2_vs_P1_P1_selected(pi)|P4_vs_P1_P1_selected(pi)	MC01g1494|MC01g1495
MC01	19330001	19360000	P4_vs_P3_P3_selected(pi)	MC01g1494|MC01g1495|MC01g1496|MC01g1495|MC01g1496|MC01g1497|MC01g_new0468|MC01g1497|MC01g1498|MC01g_new0468|MC01g1498
MC01	19340001	19350000	P1vsP3(fst)|P1vsP5(fst)|P3vsP4(fst)	MC01g1496|MC01g1497
MC01	19345001	19355000	P1vsP3(fst)|P1vsP5(fst)|P3vsP4(fst)	MC01g_new0468|MC01g1497|MC01g1498
MC01	19360001	19370000	P1vsP2(fst)|P1vsP4(fst)|P1vsP5(fst)	MC01g1501|MC01g1499|MC01g1500
MC01	19365001	19375000	P1vsP2(fst)|P1vsP4(fst)|P1vsP5(fst)	MC01g1502|MC01g1501|MC01g1500
MC01	19370001	19380000	P3vsP4(fst)	MC01g1502|MC01g1503
MC01	19375001	19385000	P3vsP4(fst)	MC01g1503|MC01g1504|MC01g_new0469|MC01g1502
MC01	19380001	19395000	P3_vs_P4_P4_selected(pi)	MC01g1505|MC01g1506|MC01g1504|MC01g_new0469|MC01g1503|MC01g1506|MC01g1505|MC01g_new0469
MC01	19395001	19405000	P1vsP2(fst)|P1vsP4(fst)|P1vsP5(fst)	MC01g1507|MC01g1506
MC01	19400001	19410000	P1vsP2(fst)|P1vsP3(fst)|P1vsP4(fst)|P1vsP5(fst)	MC01g1507|MC01g1508
MC01	19405001	19415000	P1vsP2(fst)|P1vsP4(fst)|P3vsP4(fst)|P3vsP5(fst)	MC01g1508|MC01g1507
MC01	19410001	19420000	P1vsP2(fst)|P1vsP4(fst)|P1vsP5(fst)|P3vsP4(fst)	MC01g1509|MC01g1508
MC01	19410001	19435000	P3_vs_P4_P4_selected(pi)	MC01g1509|MC01g1508|MC01g1509|MC01g1509|MC01g1510|MC01g1510
MC01	19415001	19425000	P1vsP2(fst)|P1vsP3(fst)|P1vsP4(fst)|P1vsP5(fst)	MC01g1509
MC01	19420001	19430000	P1vsP2(fst)|P1vsP3(fst)|P1vsP4(fst)|P1vsP5(fst)|P1_vs_P4_P4_selected(pi)	MC01g1509|MC01g1510
MC01	19425001	19435000	P1vsP2(fst)|P1vsP3(fst)|P1vsP4(fst)|P1vsP5(fst)	MC01g1510
MC01	19450001	19460000	P2_vs_P4_P4_selected(pi)	MC01g1511
MC01	19450001	19465000	P2_vs_P3_P3_selected(pi)	MC01g1511|MC01g1511|MC01g1512
MC01	19450001	19475000	P2_vs_P1_P1_selected(pi)	MC01g1511|MC01g1511|MC01g1512|MC01g1512|MC01g1511|MC01g1512
MC01	19450001	19600000	P3_vs_P4_P4_selected(pi)	MC01g1511|MC01g1511|MC01g1512|MC01g1512|MC01g1511|MC01g1512|MC01g1514|MC01g1513|MC01g1514|MC01g1513|MC01g1515|MC01g1515|MC01g1516|MC01g1517|MC01g1517|MC01g1516|MC01g1518|MC01g1519|MC01g1519|MC01g1520|MC01g1518|MC01g1520|MC01g1519|MC01g1520|MC01g1521|MC01g1521|MC01g1520|MC01g1522|MC01g1521|MC01g1523|MC01g1522|MC01g1523|MC01g1524|MC01g1524|MC01g1523|MC01g1524|MC01g1525|MC01g1525|MC01g1524|MC01g1525…
MC01	19455001	19465000	P4_vs_P3_P3_selected(pi)|P5_vs_P3_P3_selected(pi)	MC01g1511|MC01g1512
MC01	19485001	19495000	P3vsP4(fst)	MC01g1515|MC01g1516|MC01g1517
MC01	19495001	19505000	P3_vs_P1_P1_selected(pi)|P3_vs_P2_P2_selected(pi)|P4_vs_P2_P2_selected(pi)|P5_vs_P2_P2_selected(pi)	MC01g1517|MC01g1516|MC01g1518|MC01g1519
MC01	19510001	19525000	P4_vs_P1_P1_selected(pi)	MC01g1520|MC01g1521|MC01g1521|MC01g1520|MC01g1522
MC01	19510001	19570000	P2_vs_P1_P1_selected(pi)|P5_vs_P1_P1_selected(pi)	MC01g1520|MC01g1521|MC01g1521|MC01g1520|MC01g1522|MC01g1521|MC01g1523|MC01g1522|MC01g1523|MC01g1524|MC01g1524|MC01g1523|MC01g1524|MC01g1525|MC01g1525|MC01g1524|MC01g1525|MC01g1526|MC01g1527|MC01g1528|MC01g1526|MC01g1527|MC01g1528|MC01g1529|MC01g1529
MC01	19515001	19525000	P1vsP4(fst)	MC01g1521|MC01g1520|MC01g1522
MC01	19520001	19530000	P1vsP4(fst)|P4vsP5(fst)|P3_vs_P1_P1_selected(pi)|P5_vs_P4_P4_selected(pi)	MC01g1521|MC01g1523|MC01g1522
MC01	19525001	19535000	P1vsP4(fst)|P3vsP4(fst)	MC01g1523|MC01g1524
MC01	19530001	19540000	P3vsP4(fst)	MC01g1524|MC01g1523
MC01	19530001	19560000	P4_vs_P3_P3_selected(pi)|P5_vs_P3_P3_selected(pi)	MC01g1524|MC01g1523|MC01g1524|MC01g1525|MC01g1525|MC01g1524|MC01g1525|MC01g1526|MC01g1527|MC01g1528|MC01g1526|MC01g1527
MC01	19530001	19570000	P4_vs_P1_P1_selected(pi)	MC01g1524|MC01g1523|MC01g1524|MC01g1525|MC01g1525|MC01g1524|MC01g1525|MC01g1526|MC01g1527|MC01g1528|MC01g1526|MC01g1527|MC01g1528|MC01g1529|MC01g1529
MC01	19535001	19545000	P3vsP5(fst)	MC01g1524|MC01g1525
MC01	19540001	19550000	P1vsP5(fst)|P3vsP5(fst)	MC01g1525|MC01g1524
MC01	19545001	19555000	P3vsP5(fst)	MC01g1525|MC01g1526|MC01g1527
MC01	19550001	19560000	P1vsP5(fst)|P3vsP4(fst)|P3vsP5(fst)|P2_vs_P3_P3_selected(pi)	MC01g1528|MC01g1526|MC01g1527
MC01	19555001	19565000	P1vsP4(fst)|P1vsP5(fst)|P3vsP4(fst)|P3vsP5(fst)	MC01g1528|MC01g1529
MC01	19560001	19570000	P1vsP5(fst)	MC01g1529
MC01	19585001	19595000	P4_vs_P1_P1_selected(pi)	MC01g1531|MC01g1532
MC01	19585001	19610000	P2_vs_P1_P1_selected(pi)	MC01g1531|MC01g1532|MC01g1532|MC01g1534|MC01g1533|MC01g1535|MC01g1534|MC01g1532|MC01g1533|MC01g1535|MC01g1536
MC01	19610001	19620000	P2_vs_P3_P3_selected(pi)|P4_vs_P3_P3_selected(pi)	MC01g_new0471|MC01g1539|MC01g1538|MC01g_new0470|MC01g1537
MC01	19610001	19670000	P3_vs_P4_P4_selected(pi)	MC01g_new0471|MC01g1539|MC01g1538|MC01g_new0470|MC01g1537|MC01g1539|MC01g_new0471|MC01g1538|MC01g1537|MC01g1539|MC01g_new0471|MC01g1540|MC01g1540|MC01g1541|MC01g1541|MC01g1542|MC01g1543|MC01g1542|MC01g1545|MC01g1544|MC01g1543|MC01g1545|MC01g1546|MC01g1547
MC01	19640001	19650000	P1vsP3(fst)	MC01g1541|MC01g1542
MC01	19640001	19655000	P4_vs_P3_P3_selected(pi)	MC01g1541|MC01g1542|MC01g1543|MC01g1542
MC01	19645001	19655000	P4_vs_P5_P5_selected(pi)	MC01g1543|MC01g1542
MC01	19665001	19675000	P1vsP2(fst)|P1vsP3(fst)|P1vsP4(fst)|P1vsP5(fst)	MC01g1547|MC01g1546|MC01g1545|MC01g1548
MC01	19675001	19715000	P3_vs_P4_P4_selected(pi)	MC01g_new0472|MC01g1548|MC01g_new0472|MC01g1549|MC01g_new0472|MC01g1550|MC01g1549|MC01g1550|MC01g1551|MC01g1551|MC01g1552|MC01g1553|MC01g1552
MC01	19685001	19715000	P4_vs_P3_P3_selected(pi)	MC01g_new0472|MC01g1550|MC01g1549|MC01g1550|MC01g1551|MC01g1551|MC01g1552|MC01g1553|MC01g1552
MC01	19700001	19710000	P3vsP5(fst)	MC01g1551|MC01g1552
MC01	19705001	19715000	P3vsP5(fst)	MC01g1553|MC01g1552
MC01	19715001	19725000	P3vsP5(fst)	MC01g1553|MC01g_new0474|MC01g1555|MC01g_new0473|MC01g1554
MC01	19720001	19735000	P1_vs_P3_P3_selected(pi)|P2_vs_P3_P3_selected(pi)|P4_vs_P3_P3_selected(pi)|P5_vs_P3_P3_selected(pi)	MC01g1556|MC01g_new0474|MC01g1555|MC01g1556|MC01g1557|MC01g_new0475
MC01	19720001	19780000	P3_vs_P4_P4_selected(pi)	MC01g1556|MC01g_new0474|MC01g1555|MC01g1556|MC01g1557|MC01g_new0475|MC01g1557|MC01g_new0475|MC01g1558|MC01g1558|MC01g_new0476|MC01g1559|MC01g1559|MC01g1559
MC01	19730001	19740000	P2_vs_P1_P1_selected(pi)	MC01g1557|MC01g_new0475
MC01	19750001	19760000	P3vsP5(fst)|P3_vs_P2_P2_selected(pi)|P3_vs_P5_P5_selected(pi)	MC01g_new0476
MC01	19750001	19770000	P4_vs_P5_P5_selected(pi)	MC01g_new0476|MC01g1559
MC01	19775001	19785000	P1vsP2(fst)|P1vsP3(fst)|P1vsP5(fst)|P3vsP5(fst)	MC01g1559|MC01g1560
MC01	19775001	19810000	P4_vs_P2_P2_selected(pi)	MC01g1559|MC01g1560|MC01g1559|MC01g1560|MC01g1559|MC01g1561|MC01g1561|MC01g1562
MC01	19780001	19790000	P1vsP2(fst)|P1vsP3(fst)|P1vsP5(fst)	MC01g1559|MC01g1560
MC01	19785001	19795000	P1vsP2(fst)|P1vsP3(fst)|P1vsP5(fst)	MC01g1559
MC01	19790001	19800000	P1vsP2(fst)|P1vsP5(fst)	MC01g1559|MC01g1561
MC01	19795001	19805000	P1vsP2(fst)|P1vsP3(fst)|P1vsP5(fst)	MC01g1561
MC01	19800001	19810000	P1vsP2(fst)|P1vsP3(fst)|P1vsP5(fst)	MC01g1561|MC01g1562
MC01	19805001	19815000	P1vsP2(fst)|P1vsP3(fst)|P1vsP4(fst)|P1vsP5(fst)	MC01g1562|MC01g1563
MC01	19810001	19820000	P1vsP2(fst)|P1vsP3(fst)|P1vsP4(fst)|P1vsP5(fst)	MC01g1563
MC01	19820001	19830000	P1vsP2(fst)|P1vsP3(fst)|P1vsP4(fst)|P1vsP5(fst)|P3vsP4(fst)|P3vsP5(fst)	MC01g1564
MC01	19825001	19835000	P1vsP2(fst)|P1vsP3(fst)|P1vsP4(fst)|P1vsP5(fst)	MC01g1564
MC01	19825001	19865000	P3_vs_P4_P4_selected(pi)	MC01g1564|MC01g1564|MC01g1565|MC01g1565|MC01g1565|MC01g1566|MC01g1566|MC01g1567
MC01	19830001	19840000	P1vsP3(fst)|P1vsP4(fst)	MC01g1564
MC01	19835001	19845000	P1vsP3(fst)|P1vsP4(fst)	MC01g1565
MC01	19840001	19850000	P1vsP2(fst)|P1vsP3(fst)|P1vsP4(fst)|P1vsP5(fst)	MC01g1565
MC01	19845001	19855000	P1vsP2(fst)|P1vsP3(fst)|P1vsP4(fst)|P1vsP5(fst)	MC01g1565
MC01	19875001	19890000	P1_vs_P4_P4_selected(pi)	MC01g1568|MC01g1569|MC01g1569|MC01g1570|MC01g1568
MC01	19880001	19890000	P1_vs_P5_P5_selected(pi)|P2_vs_P4_P4_selected(pi)	MC01g1569|MC01g1570|MC01g1568
MC01	19890001	19935000	P3_vs_P4_P4_selected(pi)	MC01g1570|MC01g1571|MC01g_new0477|MC01g1571|MC01g1572|MC01g1573|MC01g1574|MC01g_new0477|MC01g1573|MC01g1574|MC01g1575|MC01g1575|MC01g1574|MC01g1576|MC01g1577|MC01g_new0478
MC01	19945001	19955000	P3vsP5(fst)	MC01g1578
MC01	19985001	20000000	P3_vs_P4_P4_selected(pi)	MC01g1584|MC01g1583|MC01g1584|MC01g1583
MC01	20000001	20010000	P1vsP5(fst)|P3vsP5(fst)|P4vsP5(fst)	MC01g1585
MC01	20005001	20015000	P1vsP5(fst)|P3vsP5(fst)|P4vsP5(fst)	MC01g_new0479|MC01g1585
MC01	20005001	20025000	P3_vs_P4_P4_selected(pi)	MC01g_new0479|MC01g1585|MC01g_new0479|MC01g_new0479
MC01	20010001	20020000	P3vsP5(fst)|P4_vs_P1_P1_selected(pi)	MC01g_new0479
MC01	20015001	20025000	P3vsP5(fst)	MC01g_new0479
MC01	20035001	20060000	P1_vs_P5_P5_selected(pi)	MC01g1586|MC01g1588|MC01g1587|MC01g1588|MC01g1587|MC01g1589|MC01g1590
MC01	20035001	20065000	P4_vs_P5_P5_selected(pi)	MC01g1586|MC01g1588|MC01g1587|MC01g1588|MC01g1587|MC01g1589|MC01g1590|MC01g1590|MC01g1589|MC01g1591
MC01	20040001	20050000	P2_vs_P5_P5_selected(pi)	MC01g1588|MC01g1587
MC01	20045001	20055000	P1vsP2(fst)|P1vsP5(fst)	MC01g1588|MC01g1589
MC01	20045001	20100000	P4_vs_P2_P2_selected(pi)	MC01g1588|MC01g1589|MC01g1589|MC01g1590|MC01g1590|MC01g1589|MC01g1591|MC01g1590|MC01g_new0480|MC01g1591|MC01g_new0480|MC01g1592|MC01g1592|MC01g_new0482|MC01g_new0481|MC01g1593|MC01g_new0482|MC01g_new0481|MC01g1593|MC01g1594|MC01g1593|MC01g1594|MC01g1595
MC01	20050001	20060000	P1vsP2(fst)|P1vsP5(fst)	MC01g1589|MC01g1590
MC01	20055001	20065000	P1vsP2(fst)|P1vsP3(fst)|P1vsP5(fst)	MC01g1590|MC01g1589|MC01g1591
MC01	20060001	20070000	P1vsP2(fst)|P1vsP3(fst)	MC01g1590|MC01g_new0480|MC01g1591
MC01	20060001	20075000	P1_vs_P3_P3_selected(pi)|P2_vs_P3_P3_selected(pi)|P3_vs_P4_P4_selected(pi)|P4_vs_P3_P3_selected(pi)|P5_vs_P3_P3_selected(pi)	MC01g1590|MC01g_new0480|MC01g1591|MC01g_new0480|MC01g1592
MC01	20065001	20075000	P1vsP2(fst)|P1vsP3(fst)	MC01g_new0480|MC01g1592
MC01	20070001	20080000	P1vsP2(fst)|P1vsP5(fst)	MC01g1592|MC01g_new0480
MC01	20070001	20115000	P1_vs_P5_P5_selected(pi)	MC01g1592|MC01g_new0480|MC01g1592|MC01g_new0482|MC01g_new0481|MC01g1593|MC01g_new0482|MC01g_new0481|MC01g1593|MC01g1594|MC01g1593|MC01g1594|MC01g1595|MC01g1596|MC01g1595|MC01g1594|MC01g_new0483
MC01	20070001	20115000	P4_vs_P5_P5_selected(pi)	MC01g1592|MC01g_new0480|MC01g1592|MC01g_new0482|MC01g_new0481|MC01g1593|MC01g_new0482|MC01g_new0481|MC01g1593|MC01g1594|MC01g1593|MC01g1594|MC01g1595|MC01g1596|MC01g1595|MC01g1594|MC01g1596|MC01g_new0483
MC01	20075001	20085000	P1vsP2(fst)|P1vsP5(fst)	MC01g1592|MC01g_new0482|MC01g_new0481
MC01	20075001	20095000	P2_vs_P5_P5_selected(pi)	MC01g1592|MC01g_new0482|MC01g_new0481|MC01g1593|MC01g_new0482|MC01g_new0481|MC01g1593|MC01g1594
MC01	20080001	20090000	P1vsP2(fst)|P1vsP3(fst)|P1vsP5(fst)	MC01g1593|MC01g_new0482|MC01g_new0481
MC01	20085001	20095000	P1vsP2(fst)|P1vsP3(fst)|P1vsP5(fst)|P3vsP5(fst)	MC01g1593|MC01g1594
MC01	20090001	20100000	P1vsP2(fst)|P3vsP5(fst)	MC01g1593|MC01g1594|MC01g1595
MC01	20095001	20115000	P1_vs_P3_P3_selected(pi)	MC01g1596|MC01g1595|MC01g1594|MC01g_new0483
MC01	20095001	20115000	P3_vs_P4_P4_selected(pi)|P4_vs_P3_P3_selected(pi)	MC01g1596|MC01g1595|MC01g1594|MC01g1596|MC01g_new0483
MC01	20110001	20125000	P4_vs_P2_P2_selected(pi)	MC01g1597|MC01g_new0483|MC01g1597
MC01	20125001	20135000	P1_vs_P2_P2_selected(pi)	MC01g1597
MC01	20125001	20140000	P1_vs_P4_P4_selected(pi)	MC01g1597|MC01g1597
MC01	20130001	20140000	P2_vs_P4_P4_selected(pi)	MC01g1597
MC01	20140001	20150000	P1_vs_P2_P2_selected(pi)	MC01g1597
MC01	20165001	20185000	P3_vs_P4_P4_selected(pi)	MC01g1598|MC01g1598|MC01g1598
MC01	20190001	20205000	P1_vs_P5_P5_selected(pi)|P2_vs_P5_P5_selected(pi)	MC01g1599|MC01g_new0484|MC01g1599|MC01g1600
MC01	20195001	20210000	P1_vs_P3_P3_selected(pi)|P2_vs_P3_P3_selected(pi)|P3_vs_P4_P4_selected(pi)	MC01g1599|MC01g1600|MC01g1600|MC01g1601
MC01	20200001	20210000	P4_vs_P3_P3_selected(pi)	MC01g1600|MC01g1601
MC01	20205001	20215000	P1vsP2(fst)|P1vsP5(fst)	MC01g1601|MC01g1600
MC01	20210001	20220000	P1vsP2(fst)|P1vsP5(fst)	MC01g1601
MC01	20215001	20225000	P1vsP2(fst)|P1vsP5(fst)	MC01g1601
MC01	20220001	20230000	P1vsP2(fst)|P1vsP5(fst)	MC01g1601
MC01	20225001	20235000	P1vsP2(fst)|P1vsP5(fst)	MC01g1601|MC01g1602
MC01	20230001	20240000	P1vsP2(fst)|P1vsP5(fst)	MC01g1601|MC01g1602
MC01	20235001	20245000	P1vsP2(fst)|P1vsP5(fst)	MC01g1601|MC01g1603
MC01	20235001	20250000	P1_vs_P5_P5_selected(pi)|P4_vs_P5_P5_selected(pi)	MC01g1601|MC01g1603|MC01g1603
MC01	20240001	20250000	P1vsP2(fst)|P1vsP4(fst)|P1vsP5(fst)	MC01g1603
MC01	20245001	20255000	P1vsP2(fst)|P1vsP3(fst)|P1vsP4(fst)|P1vsP5(fst)	MC01g1603
MC01	20250001	20260000	P1vsP2(fst)|P1vsP3(fst)|P1vsP4(fst)|P1vsP5(fst)	MC01g1603
MC01	20255001	20265000	P1vsP2(fst)|P1vsP3(fst)|P1vsP4(fst)|P1vsP5(fst)	MC01g1604|MC01g1603
MC01	20260001	20270000	P1vsP2(fst)|P1vsP5(fst)	MC01g1604|MC01g1605
MC01	20275001	20285000	P3vsP4(fst)|P3vsP5(fst)	MC01g1606
MC01	20280001	20290000	P1vsP3(fst)|P1vsP4(fst)|P1vsP5(fst)	MC01g1606
MC01	20285001	20295000	P1vsP4(fst)|P1vsP5(fst)	MC01g1606|MC01g1607
MC01	20290001	20300000	P1vsP2(fst)|P1vsP4(fst)|P1vsP5(fst)	MC01g1607|MC01g1608
MC01	20310001	20320000	P1vsP2(fst)|P1vsP4(fst)|P1vsP5(fst)	MC01g1610|MC01g1611
MC01	20315001	20325000	P1vsP2(fst)|P2_vs_P5_P5_selected(pi)	MC01g1611
MC01	20315001	20330000	P1_vs_P5_P5_selected(pi)	MC01g1611|MC01g1612|MC01g1611
MC01	20335001	20360000	P3_vs_P4_P4_selected(pi)	MC01g1613|MC01g1614|MC01g1615|MC01g1616|MC01g1615|MC01g1614|MC01g1617
MC01	20385001	20415000	P3_vs_P4_P4_selected(pi)	MC01g_new0488|MC01g_new0487|MC01g_new0489|MC01g_new0491|MC01g_new0489|MC01g_new0490|MC01g_new0492|MC01g_new0494|MC01g_new0493|MC01g_new0495|MC01g_new0494|MC01g_new0493|MC01g_new0496
MC01	20400001	20415000	P5_vs_P1_P1_selected(pi)|P5_vs_P3_P3_selected(pi)|P5_vs_P4_P4_selected(pi)	MC01g_new0492|MC01g_new0494|MC01g_new0493|MC01g_new0495|MC01g_new0494|MC01g_new0493|MC01g_new0496
MC01	20405001	20415000	P2_vs_P1_P1_selected(pi)	MC01g_new0495|MC01g_new0494|MC01g_new0493|MC01g_new0496
MC01	20425001	20435000	P1vsP2(fst)	MC01g1622
MC01	20435001	20445000	P1_vs_P2_P2_selected(pi)|P4_vs_P2_P2_selected(pi)	MC01g1623
MC01	20450001	20460000	P1vsP5(fst)	MC01g1624
MC01	20455001	20480000	P3_vs_P4_P4_selected(pi)	MC01g1624|MC01g1625|MC01g1626|MC01g_new0497|MC01g1625|MC01g1626|MC01g_new0497|MC01g1626
MC01	20470001	20480000	P1vsP2(fst)|P1vsP5(fst)	MC01g1626
MC01	20475001	20485000	P1vsP2(fst)|P1vsP5(fst)	MC01g1627
MC01	20480001	20490000	P1vsP2(fst)|P1vsP3(fst)|P1vsP4(fst)|P1vsP5(fst)	MC01g1627|MC01g1628
MC01	20485001	20495000	P1vsP2(fst)|P1vsP3(fst)|P1vsP4(fst)|P1vsP5(fst)|P3vsP5(fst)	MC01g1629|MC01g1628
MC01	20490001	20500000	P1vsP2(fst)|P1vsP3(fst)|P1vsP4(fst)|P1vsP5(fst)	MC01g1629|MC01g1630
MC01	20495001	20505000	P1vsP2(fst)|P1vsP4(fst)|P1vsP5(fst)	MC01g1630
MC01	20500001	20510000	P1vsP2(fst)|P1vsP4(fst)|P1vsP5(fst)	MC01g1630|MC01g1631
MC01	20505001	20515000	P1vsP2(fst)|P1vsP5(fst)	MC01g1632|MC01g1631
MC01	20515001	20525000	P1vsP2(fst)	MC01g1632
MC01	20515001	20535000	P3_vs_P2_P2_selected(pi)	MC01g1632|MC01g1633|MC01g1633
MC01	20515001	20615000	P3_vs_P4_P4_selected(pi)	MC01g1632|MC01g1633|MC01g1633|MC01g1634|MC01g1633|MC01g1634|MC01g1634|MC01g1634|MC01g1635|MC01g1634|MC01g1635|MC01g1634|MC01g1636|MC01g1634|MC01g1637|MC01g1636|MC01g1637|MC01g1637|MC01g1638|MC01g1639|MC01g1638|MC01g1637|MC01g1639|MC01g1638|MC01g1639|MC01g1640|MC01g1639|MC01g1640|MC01g1641|MC01g1641|MC01g1641|MC01g1642|MC01g1643
MC01	20520001	20530000	P1vsP2(fst)|P1vsP5(fst)|P2vsP3(fst)|P3vsP5(fst)	MC01g1633
MC01	20520001	20535000	P3_vs_P5_P5_selected(pi)	MC01g1633|MC01g1633
MC01	20525001	20535000	P1vsP2(fst)|P1vsP5(fst)|P2vsP3(fst)|P3vsP5(fst)	MC01g1633
MC01	20530001	20540000	P1vsP2(fst)|P1vsP5(fst)|P2vsP3(fst)|P3vsP4(fst)|P3vsP5(fst)	MC01g1634|MC01g1633
MC01	20535001	20545000	P1vsP2(fst)|P1vsP5(fst)|P2vsP3(fst)|P3vsP4(fst)|P3vsP5(fst)	MC01g1634
MC01	20540001	20550000	P1vsP2(fst)|P1vsP5(fst)|P2vsP3(fst)|P3vsP4(fst)|P3vsP5(fst)	MC01g1634
MC01	20540001	20560000	P4_vs_P2_P2_selected(pi)	MC01g1634|MC01g1634|MC01g1635|MC01g1634|MC01g1635
MC01	20545001	20555000	P1vsP2(fst)|P1vsP5(fst)|P2vsP3(fst)|P3vsP4(fst)|P3vsP5(fst)	MC01g1634|MC01g1635
MC01	20550001	20560000	P1vsP2(fst)|P1vsP5(fst)|P2vsP3(fst)|P3vsP4(fst)|P3vsP5(fst)	MC01g1634|MC01g1635
MC01	20555001	20565000	P1vsP2(fst)|P1vsP5(fst)|P2vsP3(fst)|P3vsP4(fst)|P3vsP5(fst)	MC01g1634|MC01g1636
MC01	20560001	20570000	P1vsP2(fst)|P1vsP5(fst)|P2vsP3(fst)|P3vsP4(fst)|P3vsP5(fst)	MC01g1634|MC01g1637|MC01g1636
MC01	20565001	20575000	P1vsP2(fst)|P1vsP5(fst)|P2vsP3(fst)|P3vsP4(fst)|P3vsP5(fst)	MC01g1637
MC01	20570001	20580000	P1vsP2(fst)|P2vsP3(fst)|P3vsP4(fst)|P3vsP5(fst)	MC01g1637|MC01g1638
MC01	20570001	20610000	P4_vs_P2_P2_selected(pi)	MC01g1637|MC01g1638|MC01g1639|MC01g1638|MC01g1637|MC01g1639|MC01g1640|MC01g1639|MC01g1640|MC01g1641|MC01g1641
MC01	20575001	20585000	P1vsP2(fst)|P2vsP3(fst)|P3vsP4(fst)|P3vsP5(fst)	MC01g1639|MC01g1638|MC01g1637
MC01	20580001	20590000	P2vsP3(fst)|P3vsP4(fst)|P3vsP5(fst)	MC01g1639|MC01g1638
MC01	20585001	20595000	P2vsP3(fst)|P3vsP4(fst)|P3vsP5(fst)	MC01g1639
MC01	20590001	20600000	P1vsP3(fst)|P2vsP3(fst)|P3vsP4(fst)|P3vsP5(fst)	MC01g1640|MC01g1639
MC01	20595001	20605000	P2vsP3(fst)|P3vsP4(fst)|P3vsP5(fst)	MC01g1640|MC01g1641
MC01	20595001	20610000	P3_vs_P2_P2_selected(pi)	MC01g1640|MC01g1641|MC01g1641
MC01	20600001	20610000	P2vsP3(fst)|P3vsP5(fst)	MC01g1641
MC01	20605001	20615000	P3_vs_P5_P5_selected(pi)	MC01g1641|MC01g1642|MC01g1643
MC01	20610001	20635000	P1_vs_P2_P2_selected(pi)	MC01g1642|MC01g1641|MC01g1643|MC01g1644|MC01g1644|MC01g1646|MC01g1645
MC01	20615001	20625000	P1vsP2(fst)|P1vsP3(fst)|P1vsP4(fst)|P1vsP5(fst)	MC01g1644|MC01g1643
MC01	20620001	20630000	P1vsP2(fst)|P1vsP3(fst)|P1vsP4(fst)|P1vsP5(fst)	MC01g1644
MC01	20625001	20635000	P1vsP2(fst)|P1vsP4(fst)|P1vsP5(fst)	MC01g1644|MC01g1646|MC01g1645
MC01	20630001	20660000	P3_vs_P4_P4_selected(pi)	MC01g1646|MC01g1645|MC01g1647|MC01g_new0498|MC01g1649|MC01g1647|MC01g_new0498|MC01g1648|MC01g1649|MC01g1650|MC01g1648|MC01g1650|MC01g1649
MC01	20650001	20665000	P1_vs_P2_P2_selected(pi)	MC01g1650|MC01g1649|MC01g1650
MC01	20655001	20665000	P1vsP2(fst)	MC01g1650
MC01	20660001	20670000	P1vsP2(fst)|P1vsP4(fst)|P1vsP5(fst)	MC01g1651
MC01	20665001	20680000	P3_vs_P4_P4_selected(pi)|P4_vs_P1_P1_selected(pi)	MC01g1651|MC01g1652
MC01	20675001	20685000	P4_vs_P2_P2_selected(pi)	MC01g1652|MC01g1653
MC01	20685001	20985000	P3_vs_P4_P4_selected(pi)	MC01g1653|MC01g1654|MC01g1655|MC01g1654|MC01g1656|MC01g1655|MC01g1656|MC01g1655|MC01g1655|MC01g1655|MC01g1657|MC01g1658|MC01g1658|MC01g1657|MC01g1658|MC01g1658|MC01g1658|MC01g1660|MC01g1659|MC01g1660|MC01g1659|MC01g1661|MC01g1660|MC01g1662|MC01g1661|MC01g1660|MC01g1663|MC01g1662|MC01g1663|MC01g1662|MC01g1663|MC01g1664|MC01g1663|MC01g1664|MC01g1665|MC01g1664|MC01g1666|MC01g1665|MC01g1666|MC01g1666…
MC01	20695001	20705000	P2vsP5(fst)|P4vsP5(fst)	MC01g1655|MC01g1656
MC01	20700001	20710000	P2vsP5(fst)|P4vsP5(fst)	MC01g1655
MC01	20700001	20720000	P3_vs_P5_P5_selected(pi)	MC01g1655|MC01g1655|MC01g1655
MC01	20705001	20715000	P2vsP5(fst)|P4vsP5(fst)|P4_vs_P5_P5_selected(pi)	MC01g1655
MC01	20710001	20720000	P2vsP5(fst)	MC01g1655
MC01	20725001	20740000	P2_vs_P1_P1_selected(pi)	MC01g1658|MC01g1658
MC01	20765001	20775000	P2_vs_P1_P1_selected(pi)|P4_vs_P1_P1_selected(pi)	MC01g1664|MC01g1663
MC01	20815001	20825000	P4vsP5(fst)	MC01g1669
MC01	20820001	20830000	P4vsP5(fst)	MC01g1669
MC01	20825001	20835000	P4vsP5(fst)	MC01g1669|MC01g_new0501
MC01	20830001	20840000	P4vsP5(fst)	MC01g_new0501|MC01g1669|MC01g_new0502
MC01	20835001	20845000	P4vsP5(fst)	MC01g_new0502|MC01g_new0501
MC01	20840001	20850000	P4vsP5(fst)	MC01g_new0502|MC01g_new0503
MC01	21000001	21055000	P3_vs_P4_P4_selected(pi)	MC01g1686|MC01g1686|MC01g_new0506|MC01g_new0505|MC01g_new0506|MC01g_new0505|MC01g_new0506|MC01g_new0508|MC01g_new0507|MC01g_new0508|MC01g_new0507|MC01g_new0509|MC01g_new0509
MC01	21060001	21085000	P3_vs_P4_P4_selected(pi)	MC01g_new0510|MC01g_new0511|MC01g_new0510|MC01g1687|MC01g_new0511|MC01g1688|MC01g1687|MC01g1689|MC01g1688|MC01g1689
MC01	21115001	21130000	P3_vs_P4_P4_selected(pi)	MC01g_new0512|MC01g_new0512
MC02	1	35000	P3_vs_P4_P4_selected(pi)	MC02g_new0002|MC02g_new0001|MC02g_new0002|MC02g_new0003|MC02g_new0002|MC02g_new0002
MC02	15001	30000	P2_vs_P4_P4_selected(pi)	MC02g_new0002|MC02g_new0002
MC02	20001	30000	P3vsP5(fst)|P2_vs_P5_P5_selected(pi)	MC02g_new0002
MC02	20001	35000	P1_vs_P4_P4_selected(pi)|P1_vs_P5_P5_selected(pi)	MC02g_new0002|MC02g_new0002
MC02	25001	35000	P1_vs_P2_P2_selected(pi)|P1_vs_P3_P3_selected(pi)	MC02g_new0002
MC02	40001	85000	P3_vs_P4_P4_selected(pi)	MC02g_new0004|MC02g_new0004|MC02g0001|MC02g0001|MC02g0001|MC02g_new0005|MC02g0002|MC02g0001
MC02	45001	55000	P1_vs_P4_P4_selected(pi)|P2_vs_P4_P4_selected(pi)|P5_vs_P4_P4_selected(pi)	MC02g_new0004
MC02	65001	75000	P1_vs_P5_P5_selected(pi)	MC02g0001|MC02g_new0005
MC02	70001	85000	P1_vs_P2_P2_selected(pi)	MC02g0001|MC02g_new0005|MC02g0002|MC02g0001
MC02	75001	85000	P1_vs_P4_P4_selected(pi)	MC02g0002|MC02g0001
MC02	90001	100000	P1_vs_P4_P4_selected(pi)|P3_vs_P4_P4_selected(pi)	MC02g0002
MC02	90001	105000	P1_vs_P5_P5_selected(pi)	MC02g0002|MC02g0002
MC02	90001	120000	P1_vs_P2_P2_selected(pi)	MC02g0002|MC02g0002|MC02g0004|MC02g0003|MC02g0005|MC02g0004
MC02	130001	150000	P1_vs_P2_P2_selected(pi)	MC02g0005|MC02g0006|MC02g0006|MC02g0007
MC02	135001	145000	P1_vs_P5_P5_selected(pi)	MC02g0006
MC02	135001	150000	P1_vs_P3_P3_selected(pi)|P1_vs_P4_P4_selected(pi)|P3_vs_P4_P4_selected(pi)	MC02g0006|MC02g0006|MC02g0007
MC02	170001	185000	P3_vs_P4_P4_selected(pi)	MC02g0010|MC02g0011
MC02	195001	205000	P2vsP3(fst)|P1_vs_P2_P2_selected(pi)	MC02g0014|MC02g0016|MC02g0013|MC02g0015
MC02	200001	210000	P2vsP3(fst)|P3vsP4(fst)|P3vsP5(fst)	MC02g0016|MC02g0014|MC02g0015
MC02	210001	220000	P1_vs_P2_P2_selected(pi)|P1_vs_P4_P4_selected(pi)	MC02g0016
MC02	255001	265000	P2vsP3(fst)	MC02g_new0007|MC02g0021|MC02g0020
MC02	260001	290000	P1_vs_P2_P2_selected(pi)	MC02g0022|MC02g_new0007|MC02g0021|MC02g0023|MC02g0025|MC02g0024|MC02g0026|MC02g0023|MC02g0027|MC02g0026|MC02g0027
MC02	270001	280000	P4vsP5(fst)	MC02g0025|MC02g0024|MC02g0026|MC02g0023
MC02	275001	285000	P4vsP5(fst)|P1_vs_P4_P4_selected(pi)|P5_vs_P4_P4_selected(pi)	MC02g0027|MC02g0026
MC02	290001	300000	P4vsP5(fst)	MC02g0027|MC02g0028
MC02	310001	320000	P4vsP5(fst)	MC02g0031|MC02g0030
MC02	315001	325000	P4vsP5(fst)	MC02g0033|MC02g0031|MC02g0032
MC02	330001	340000	P4vsP5(fst)	MC02g0035
MC02	335001	345000	P4vsP5(fst)	MC02g0035
MC02	360001	370000	P1_vs_P2_P2_selected(pi)	MC02g0039|MC02g0038
MC02	370001	380000	P4vsP5(fst)	MC02g0039|MC02g0041|MC02g0040
MC02	375001	385000	P4vsP5(fst)	MC02g0041|MC02g0040
MC02	380001	390000	P4vsP5(fst)	MC02g0041|MC02g0042
MC02	385001	395000	P1vsP4(fst)|P4vsP5(fst)	MC02g0042
MC02	390001	400000	P1vsP4(fst)|P4vsP5(fst)	MC02g0042
MC02	395001	405000	P1vsP4(fst)|P4vsP5(fst)	MC02g0042
MC02	400001	410000	P1vsP4(fst)|P4vsP5(fst)	MC02g0042|MC02g0043
MC02	405001	415000	P1vsP4(fst)|P4vsP5(fst)	MC02g0044|MC02g0043
MC02	410001	420000	P1vsP4(fst)|P4vsP5(fst)	MC02g0044
MC02	415001	425000	P1vsP4(fst)|P4vsP5(fst)	MC02g0044|MC02g_new0008
MC02	420001	430000	P1vsP4(fst)|P4vsP5(fst)	MC02g0044|MC02g_new0008
MC02	425001	435000	P1vsP4(fst)|P4vsP5(fst)	MC02g0044|MC02g0045
MC02	430001	455000	P3_vs_P4_P4_selected(pi)	MC02g0045|MC02g0044|MC02g0045|MC02g0046
MC02	435001	445000	P1vsP3(fst)|P1vsP5(fst)	MC02g0045
MC02	450001	460000	P1vsP3(fst)	MC02g0046|MC02g0047
MC02	455001	465000	P1vsP3(fst)|P1vsP4(fst)|P4vsP5(fst)|P5_vs_P4_P4_selected(pi)	MC02g0048|MC02g0047|MC02g0046
MC02	460001	470000	P1vsP3(fst)|P1vsP4(fst)|P2_vs_P3_P3_selected(pi)|P5_vs_P3_P3_selected(pi)	MC02g0048|MC02g_new0009|MC02g0049
MC02	460001	515000	P3_vs_P4_P4_selected(pi)	MC02g0048|MC02g_new0009|MC02g0049|MC02g_new0009|MC02g0048|MC02g0050|MC02g0049|MC02g_new0009|MC02g0050|MC02g0051|MC02g0052|MC02g0051|MC02g0052|MC02g0051|MC02g0053|MC02g0052|MC02g0053|MC02g_new0010|MC02g_new0010|MC02g0053|MC02g_new0010|MC02g0055|MC02g0054
MC02	465001	475000	P1vsP3(fst)	MC02g_new0009|MC02g0048|MC02g0050|MC02g0049
MC02	520001	530000	P3_vs_P4_P4_selected(pi)	MC02g0056
MC02	560001	590000	P5_vs_P1_P1_selected(pi)	MC02g0064|MC02g_new0011|MC02g0061|MC02g0063|MC02g0062|MC02g0064|MC02g_new0011|MC02g0063|MC02g0064|MC02g_new0011|MC02g0066|MC02g0064|MC02g0065|MC02g0066|MC02g0065
MC02	560001	595000	P3_vs_P4_P4_selected(pi)	MC02g0064|MC02g_new0011|MC02g0061|MC02g0063|MC02g0062|MC02g0064|MC02g_new0011|MC02g0063|MC02g0064|MC02g_new0011|MC02g0066|MC02g0064|MC02g0065|MC02g0066|MC02g0065|MC02g0066
MC02	565001	585000	P3_vs_P1_P1_selected(pi)|P4_vs_P1_P1_selected(pi)	MC02g0064|MC02g_new0011|MC02g0063|MC02g0064|MC02g_new0011|MC02g0066|MC02g0064|MC02g0065
MC02	590001	600000	P4vsP5(fst)	MC02g_new0012
MC02	595001	605000	P4vsP5(fst)	MC02g_new0012|MC02g_new0013
MC02	605001	620000	P3_vs_P4_P4_selected(pi)	MC02g_new0013|MC02g0067|MC02g0067
MC02	615001	625000	P4vsP5(fst)	MC02g0067
MC02	620001	630000	P4vsP5(fst)	MC02g0067|MC02g_new0014
MC02	625001	645000	P3_vs_P4_P4_selected(pi)	MC02g_new0014|MC02g0068|MC02g_new0014|MC02g0068|MC02g_new0015
MC02	630001	640000	P3_vs_P2_P2_selected(pi)	MC02g0068|MC02g_new0014
MC02	660001	670000	P4_vs_P2_P2_selected(pi)	MC02g0070|MC02g0071|MC02g0072
MC02	700001	710000	P4vsP5(fst)	MC02g0078
MC02	705001	715000	P3_vs_P4_P4_selected(pi)	MC02g0078
MC02	730001	775000	P3_vs_P4_P4_selected(pi)	MC02g_new0017|MC02g_new0017|MC02g_new0017|MC02g_new0018|MC02g_new0019|MC02g_new0018|MC02g_new0020|MC02g_new0019|MC02g_new0020|MC02g0079|MC02g0079|MC02g_new0021
MC02	735001	745000	P4vsP5(fst)|P5_vs_P2_P2_selected(pi)	MC02g_new0017
MC02	735001	770000	P5_vs_P4_P4_selected(pi)	MC02g_new0017|MC02g_new0017|MC02g_new0018|MC02g_new0019|MC02g_new0018|MC02g_new0020|MC02g_new0019|MC02g_new0020|MC02g0079|MC02g0079
MC02	740001	750000	P4vsP5(fst)	MC02g_new0017|MC02g_new0018
MC02	745001	755000	P4vsP5(fst)	MC02g_new0019|MC02g_new0018
MC02	750001	760000	P4vsP5(fst)	MC02g_new0020|MC02g_new0019
MC02	750001	765000	P5_vs_P1_P1_selected(pi)|P5_vs_P2_P2_selected(pi)	MC02g_new0020|MC02g_new0019|MC02g_new0020|MC02g0079
MC02	755001	765000	P4vsP5(fst)	MC02g_new0020|MC02g0079
MC02	760001	770000	P4vsP5(fst)	MC02g0079
MC02	765001	775000	P4vsP5(fst)	MC02g_new0021
MC02	770001	780000	P1_vs_P5_P5_selected(pi)|P2_vs_P5_P5_selected(pi)|P4_vs_P5_P5_selected(pi)	MC02g_new0021
MC02	780001	790000	P3_vs_P4_P4_selected(pi)	MC02g_new0022
MC02	785001	805000	P1_vs_P2_P2_selected(pi)	MC02g_new0022|MC02g_new0023|MC02g0080|MC02g_new0022|MC02g_new0023|MC02g0080|MC02g_new0023|MC02g0080
MC02	795001	840000	P3_vs_P4_P4_selected(pi)	MC02g_new0023|MC02g0080|MC02g0081|MC02g0081|MC02g_new0024|MC02g_new0024|MC02g0081|MC02g_new0024|MC02g0082|MC02g_new0025|MC02g0082|MC02g_new0025|MC02g0082
MC02	800001	810000	P3_vs_P5_P5_selected(pi)	MC02g0081
MC02	830001	840000	P4_vs_P5_P5_selected(pi)	MC02g0082
MC02	835001	850000	P4_vs_P2_P2_selected(pi)	MC02g0082|MC02g0083|MC02g0082|MC02g0083
MC02	840001	850000	P1_vs_P2_P2_selected(pi)	MC02g0082|MC02g0083
MC02	850001	860000	P4vsP5(fst)	MC02g_new0026|MC02g_new0028|MC02g_new0027
MC02	860001	870000	P3_vs_P4_P4_selected(pi)|P4_vs_P3_P3_selected(pi)	MC02g_new0029|MC02g_new0028
MC02	875001	890000	P3_vs_P2_P2_selected(pi)|P3_vs_P4_P4_selected(pi)	MC02g_new0031|MC02g_new0032|MC02g0084|MC02g_new0030|MC02g_new0032|MC02g_new0031|MC02g_new0033
MC02	905001	915000	P3vsP5(fst)|P2_vs_P1_P1_selected(pi)	MC02g_new0035|MC02g0085
MC02	910001	920000	P3vsP5(fst)	MC02g_new0035|MC02g_new0036|MC02g0085
MC02	910001	965000	P3_vs_P4_P4_selected(pi)	MC02g_new0035|MC02g_new0036|MC02g0085|MC02g_new0037|MC02g_new0036|MC02g0087|MC02g0086|MC02g_new0038|MC02g0087|MC02g0086|MC02g_new0038|MC02g_new0039|MC02g_new0039|MC02g0088
MC02	915001	925000	P3vsP5(fst)	MC02g_new0037|MC02g_new0036
MC02	980001	990000	P2_vs_P4_P4_selected(pi)|P2_vs_P5_P5_selected(pi)	MC02g0090
MC02	980001	995000	P3_vs_P4_P4_selected(pi)	MC02g0090|MC02g0091|MC02g0090
MC02	1065001	1075000	P1vsP4(fst)	MC02g0100|MC02g0099
MC02	1070001	1080000	P1vsP2(fst)|P1vsP4(fst)|P1vsP5(fst)	MC02g0100
MC02	1075001	1085000	P1vsP2(fst)|P1vsP4(fst)|P1vsP5(fst)	MC02g0101
MC02	1090001	1100000	P5_vs_P1_P1_selected(pi)	MC02g0102|MC02g0104
MC02	1105001	1115000	P3_vs_P4_P4_selected(pi)	MC02g0107|MC02g_new0040
MC02	1110001	1120000	P1_vs_P5_P5_selected(pi)	MC02g0107|MC02g0108
MC02	1120001	1130000	P1_vs_P2_P2_selected(pi)	MC02g0110|MC02g0108|MC02g0109
MC02	1125001	1145000	P3_vs_P4_P4_selected(pi)	MC02g0110|MC02g0111|MC02g_new0041
MC02	1170001	1180000	P1_vs_P3_P3_selected(pi)|P2_vs_P3_P3_selected(pi)|P3_vs_P4_P4_selected(pi)|P4_vs_P3_P3_selected(pi)|P5_vs_P3_P3_selected(pi)	MC02g0114|MC02g_new0042
MC02	1185001	1230000	P3_vs_P4_P4_selected(pi)	MC02g0115|MC02g0115|MC02g0116|MC02g_new0043|MC02g0116|MC02g_new0043|MC02g0116|MC02g0117|MC02g0118|MC02g_new0043|MC02g0118|MC02g0117|MC02g0119|MC02g0119|MC02g0118|MC02g0119|MC02g0120|MC02g0121|MC02g0120|MC02g0119
MC02	1215001	1225000	P4_vs_P1_P1_selected(pi)	MC02g0119|MC02g0120
MC02	1230001	1240000	P1vsP3(fst)	MC02g0121
MC02	1260001	1270000	P1vsP3(fst)	MC02g0125|MC02g0124|MC02g_new0044
MC02	1265001	1275000	P1vsP3(fst)	MC02g0125
MC02	1285001	1305000	P3_vs_P4_P4_selected(pi)	MC02g0126|MC02g0127|MC02g_new0045|MC02g_new0046|MC02g0127|MC02g_new0045|MC02g_new0046
MC02	1310001	1325000	P3_vs_P4_P4_selected(pi)	MC02g_new0047|MC02g_new0047
MC02	1325001	1335000	P1_vs_P5_P5_selected(pi)	MC02g0128
MC02	1350001	1360000	P3_vs_P2_P2_selected(pi)|P3_vs_P4_P4_selected(pi)	MC02g0132|MC02g0131
MC02	1385001	1400000	P3_vs_P4_P4_selected(pi)	MC02g0135|MC02g0136|MC02g0136
MC02	1415001	1425000	P3_vs_P1_P1_selected(pi)	MC02g0141
MC02	1415001	1445000	P3_vs_P4_P4_selected(pi)	MC02g0141|MC02g0141|MC02g0142|MC02g0142|MC02g0143|MC02g0144|MC02g0142|MC02g0143
MC02	1460001	1470000	P1vsP3(fst)	MC02g0147|MC02g0148|MC02g0146
MC02	1465001	1475000	P1vsP3(fst)	MC02g0149|MC02g0148
MC02	1495001	1520000	P3_vs_P4_P4_selected(pi)	MC02g0149|MC02g0150|MC02g0150|MC02g0151
MC02	1515001	1525000	P5_vs_P2_P2_selected(pi)	MC02g0150|MC02g0151
MC02	1595001	1605000	P1vsP3(fst)	MC02g0162|MC02g0163
MC02	1600001	1610000	P1vsP3(fst)|P1vsP4(fst)|P2vsP3(fst)	MC02g0163
MC02	1650001	1660000	P3_vs_P4_P4_selected(pi)	MC02g0168
MC02	1660001	1675000	P1_vs_P2_P2_selected(pi)	MC02g0168|MC02g0169|MC02g0169
MC02	1665001	1675000	P3_vs_P2_P2_selected(pi)	MC02g0169
MC02	1670001	1695000	P3_vs_P4_P4_selected(pi)	MC02g0170|MC02g0170|MC02g0171|MC02g0170|MC02g0171
MC02	1675001	1690000	P4_vs_P3_P3_selected(pi)	MC02g0170|MC02g0171|MC02g0170
MC02	1700001	1720000	P3_vs_P4_P4_selected(pi)	MC02g0172|MC02g0172|MC02g_new0050|MC02g0173|MC02g0172|MC02g_new0050|MC02g0174
MC02	1735001	1755000	P3_vs_P4_P4_selected(pi)	MC02g0177|MC02g0179|MC02g0180|MC02g0181|MC02g0180
MC02	1750001	1760000	P1_vs_P4_P4_selected(pi)|P1_vs_P5_P5_selected(pi)	MC02g_new0051|MC02g0181
MC02	1755001	1765000	P1_vs_P2_P2_selected(pi)	MC02g_new0051
MC02	1775001	1810000	P3_vs_P4_P4_selected(pi)	MC02g0183|MC02g0184|MC02g0184|MC02g0184|MC02g0185|MC02g0186|MC02g0185|MC02g0187|MC02g0186|MC02g0189|MC02g0188|MC02g0187
MC02	1830001	1945000	P3_vs_P4_P4_selected(pi)	MC02g0193|MC02g0194|MC02g0194|MC02g0193|MC02g0195|MC02g0194|MC02g0196|MC02g0195|MC02g0196|MC02g0197|MC02g0195|MC02g0196|MC02g0197|MC02g0198|MC02g0199|MC02g0196|MC02g0198|MC02g0199|MC02g0200|MC02g0200|MC02g0201|MC02g0201|MC02g0201|MC02g_new0053|MC02g0202|MC02g_new0053|MC02g0202|MC02g0203|MC02g_new0053|MC02g0203|MC02g0204|MC02g0203|MC02g0204|MC02g0204|MC02g0204|MC02g0204|MC02g_new0054|MC02g_new0055…
MC02	1850001	1860000	P2_vs_P1_P1_selected(pi)	MC02g0196|MC02g0197|MC02g0198
MC02	1875001	1885000	P4_vs_P1_P1_selected(pi)	MC02g0201
MC02	1875001	1895000	P3_vs_P1_P1_selected(pi)	MC02g0201|MC02g0201|MC02g_new0053|MC02g0202|MC02g_new0053|MC02g0202
MC02	1880001	1890000	P5_vs_P1_P1_selected(pi)	MC02g0201|MC02g_new0053|MC02g0202
MC02	1880001	1895000	P2_vs_P1_P1_selected(pi)	MC02g0201|MC02g_new0053|MC02g0202|MC02g_new0053|MC02g0202
MC02	1910001	1920000	P4vsP5(fst)	MC02g0204
MC02	1915001	1925000	P4vsP5(fst)	MC02g0204
MC02	1935001	1945000	P2_vs_P1_P1_selected(pi)	MC02g0205|MC02g_new0055|MC02g0206|MC02g_new0056
MC02	1955001	1965000	P1vsP5(fst)	MC02g0207
MC02	1960001	1970000	P1vsP5(fst)	MC02g0207
MC02	1970001	1990000	P3_vs_P4_P4_selected(pi)	MC02g0207|MC02g0208|MC02g0209|MC02g0207|MC02g0208|MC02g0209
MC02	2000001	2035000	P3_vs_P1_P1_selected(pi)	MC02g0210|MC02g0210|MC02g0211|MC02g0211|MC02g0210|MC02g0211|MC02g0212|MC02g_new0057|MC02g0212|MC02g0213|MC02g_new0057|MC02g0213
MC02	2000001	2090000	P3_vs_P4_P4_selected(pi)	MC02g0210|MC02g0210|MC02g0211|MC02g0211|MC02g0210|MC02g0211|MC02g0212|MC02g_new0057|MC02g0212|MC02g0213|MC02g_new0057|MC02g0213|MC02g0214|MC02g_new0057|MC02g0216|MC02g0215|MC02g0214|MC02g0216|MC02g0215|MC02g0216|MC02g0217|MC02g0218|MC02g0219|MC02g0217|MC02g0218|MC02g0219|MC02g0220|MC02g0221|MC02g0220|MC02g0221|MC02g0221|MC02g0221|MC02g0222
MC02	2015001	2035000	P4_vs_P1_P1_selected(pi)	MC02g0211|MC02g0212|MC02g_new0057|MC02g0212|MC02g0213|MC02g_new0057|MC02g0213
MC02	2015001	2045000	P2_vs_P1_P1_selected(pi)	MC02g0211|MC02g0212|MC02g_new0057|MC02g0212|MC02g0213|MC02g_new0057|MC02g0213|MC02g0214|MC02g_new0057
MC02	2045001	2055000	P2_vs_P4_P4_selected(pi)	MC02g0216|MC02g0215
MC02	2095001	2145000	P3_vs_P4_P4_selected(pi)	MC02g0223|MC02g0223|MC02g0224|MC02g0224|MC02g0225|MC02g0226|MC02g0224|MC02g0225|MC02g0226|MC02g0227|MC02g0225|MC02g0227|MC02g0227|MC02g0228
MC02	2110001	2120000	P1vsP3(fst)|P4_vs_P1_P1_selected(pi)	MC02g0226|MC02g0224|MC02g0225
MC02	2195001	2205000	P1vsP3(fst)|P3vsP5(fst)	MC02g0236|MC02g0235
MC02	2200001	2225000	P3_vs_P4_P4_selected(pi)	MC02g0236|MC02g0237|MC02g0238|MC02g0237|MC02g0238|MC02g0238|MC02g0239
MC02	2210001	2220000	P3_vs_P1_P1_selected(pi)	MC02g0237|MC02g0238
MC02	2210001	2225000	P3_vs_P5_P5_selected(pi)	MC02g0237|MC02g0238|MC02g0238|MC02g0239
MC02	2230001	2330000	P3_vs_P4_P4_selected(pi)	MC02g0240|MC02g0240|MC02g0240|MC02g0241|MC02g0241|MC02g0241|MC02g0242|MC02g0242|MC02g0242|MC02g0243|MC02g0242|MC02g0243|MC02g0244|MC02g0245|MC02g0246|MC02g0244|MC02g0245|MC02g0246|MC02g0247|MC02g_new0059|MC02g0247|MC02g0248|MC02g_new0059|MC02g0248|MC02g0247|MC02g0248|MC02g0249|MC02g0250|MC02g0251|MC02g0248|MC02g0249
MC02	2275001	2285000	P1vsP4(fst)|P3vsP4(fst)	MC02g0242
MC02	2275001	2290000	P2_vs_P4_P4_selected(pi)	MC02g0242|MC02g0242|MC02g0243
MC02	2280001	2295000	P2_vs_P3_P3_selected(pi)	MC02g0242|MC02g0243|MC02g0242|MC02g0243|MC02g0244|MC02g0245
MC02	2285001	2295000	P5_vs_P3_P3_selected(pi)	MC02g0242|MC02g0243|MC02g0244|MC02g0245
MC02	2305001	2315000	P1vsP3(fst)	MC02g0247|MC02g0248|MC02g_new0059
MC02	2305001	2320000	P4_vs_P1_P1_selected(pi)	MC02g0247|MC02g0248|MC02g_new0059|MC02g0248|MC02g0247
MC02	2335001	2345000	P3_vs_P4_P4_selected(pi)	MC02g_new0060
MC02	2350001	2450000	P3_vs_P4_P4_selected(pi)	MC02g0253|MC02g0252|MC02g0254|MC02g0253|MC02g0252|MC02g0255|MC02g0254|MC02g0255|MC02g0255|MC02g0256|MC02g0257|MC02g0257|MC02g_new0061|MC02g0258|MC02g0257|MC02g0259|MC02g0260|MC02g0259|MC02g_new0061|MC02g0258|MC02g0260|MC02g0261|MC02g0262|MC02g0262|MC02g0262|MC02g0263|MC02g0264|MC02g0263|MC02g0265|MC02g0266|MC02g0264|MC02g0265|MC02g0266|MC02g0267|MC02g0268|MC02g0267
MC02	2380001	2390000	P3_vs_P2_P2_selected(pi)	MC02g0257
MC02	2380001	2395000	P1_vs_P2_P2_selected(pi)|P1_vs_P4_P4_selected(pi)	MC02g0257|MC02g0257
MC02	2400001	2410000	P5_vs_P2_P2_selected(pi)	MC02g0260|MC02g0259|MC02g0261
MC02	2415001	2425000	P3_vs_P2_P2_selected(pi)	MC02g0262
MC02	2455001	2470000	P3_vs_P4_P4_selected(pi)	MC02g0270|MC02g0271
MC02	2475001	2525000	P3_vs_P4_P4_selected(pi)	MC02g0273|MC02g0272|MC02g0274|MC02g0273|MC02g0275|MC02g0274|MC02g0275|MC02g0275|MC02g0276|MC02g0276|MC02g0277|MC02g0277|MC02g0277|MC02g0278|MC02g_new0063|MC02g0278|MC02g_new0063
MC02	2530001	2540000	P1_vs_P2_P2_selected(pi)|P4_vs_P2_P2_selected(pi)	MC02g0279|MC02g0280
MC02	2545001	2555000	P4_vs_P2_P2_selected(pi)	MC02g0281|MC02g0280
MC02	2550001	2810000	P3_vs_P4_P4_selected(pi)	MC02g0281|MC02g0282|MC02g0282|MC02g0283|MC02g0283|MC02g0283|MC02g0284|MC02g0284|MC02g0285|MC02g0285|MC02g0286|MC02g0285|MC02g0286|MC02g0286|MC02g0286|MC02g0287|MC02g0288|MC02g0288|MC02g0287|MC02g0288|MC02g0289|MC02g0289|MC02g_new0064|MC02g0289|MC02g_new0064|MC02g0290|MC02g0290|MC02g0291|MC02g0292|MC02g0291|MC02g0293|MC02g0292|MC02g0294|MC02g0293|MC02g0294|MC02g0295|MC02g0295|MC02g0293|MC02g0295|M…
MC02	2590001	2600000	P2vsP4(fst)	MC02g0285
MC02	2595001	2605000	P1vsP3(fst)|P2vsP3(fst)|P2vsP4(fst)|P2vsP5(fst)	MC02g0285
MC02	2600001	2610000	P2vsP3(fst)	MC02g0286|MC02g0285
MC02	2600001	2625000	P5_vs_P1_P1_selected(pi)	MC02g0286|MC02g0285|MC02g0286|MC02g0286|MC02g0286
MC02	2600001	2640000	P4_vs_P1_P1_selected(pi)	MC02g0286|MC02g0285|MC02g0286|MC02g0286|MC02g0286|MC02g0287|MC02g0288|MC02g0288|MC02g0287|MC02g0288
MC02	2605001	2625000	P3_vs_P1_P1_selected(pi)	MC02g0286|MC02g0286|MC02g0286
MC02	2620001	2630000	P2vsP5(fst)	MC02g0287|MC02g0288
MC02	2625001	2635000	P2vsP5(fst)	MC02g0288|MC02g0287
MC02	2630001	2640000	P2vsP5(fst)|P3_vs_P1_P1_selected(pi)	MC02g0288
MC02	2635001	2645000	P2vsP5(fst)	MC02g0289
MC02	2640001	2650000	P4_vs_P2_P2_selected(pi)	MC02g0289|MC02g_new0064
MC02	2640001	2655000	P3_vs_P2_P2_selected(pi)	MC02g0289|MC02g_new0064|MC02g0289|MC02g_new0064|MC02g0290
MC02	2705001	2715000	P1_vs_P2_P2_selected(pi)	MC02g0301|MC02g0299|MC02g0300
MC02	2710001	2720000	P3_vs_P2_P2_selected(pi)	MC02g0301
MC02	2725001	2735000	P2vsP4(fst)	MC02g0302
MC02	2750001	2760000	P2_vs_P3_P3_selected(pi)|P4_vs_P3_P3_selected(pi)	MC02g_new0065|MC02g0305|MC02g0306
MC02	2820001	2830000	P1vsP3(fst)|P1vsP4(fst)|P1vsP5(fst)	MC02g0316|MC02g0315
MC02	2825001	2835000	P1vsP4(fst)	MC02g0316|MC02g0315
MC02	2830001	2845000	P3_vs_P4_P4_selected(pi)	MC02g0316|MC02g0317
MC02	2835001	2845000	P2_vs_P1_P1_selected(pi)	MC02g0317
MC02	2840001	2850000	P2_vs_P5_P5_selected(pi)	MC02g0317
MC02	2845001	2855000	P1vsP3(fst)|P1vsP4(fst)|P1vsP5(fst)|P2vsP5(fst)	MC02g0317|MC02g0319|MC02g0318
MC02	2850001	2860000	P2vsP5(fst)	MC02g0319|MC02g0318|MC02g0320|MC02g_new0068
MC02	2865001	2875000	P2vsP4(fst)	MC02g0321|MC02g_new0069
MC02	2870001	2880000	P2vsP4(fst)	MC02g0321
MC02	2875001	2885000	P2vsP4(fst)	MC02g0321|MC02g0322
MC02	2880001	2890000	P2vsP4(fst)	MC02g0321|MC02g0323|MC02g0324|MC02g0322
MC02	2895001	2905000	P1vsP3(fst)	MC02g0326|MC02g_new0070|MC02g0325
MC02	2900001	2910000	P1vsP3(fst)|P1vsP4(fst)	MC02g0326|MC02g0327
MC02	2905001	2960000	P3_vs_P4_P4_selected(pi)	MC02g0327|MC02g0326|MC02g0327|MC02g0328|MC02g0329|MC02g0328|MC02g0329|MC02g0327|MC02g0330|MC02g0328|MC02g0331|MC02g0332|MC02g0330|MC02g0331|MC02g0332|MC02g0333|MC02g0332|MC02g0333|MC02g0334|MC02g0334|MC02g0334|MC02g0335
MC02	2915001	2925000	P5_vs_P2_P2_selected(pi)|P5_vs_P4_P4_selected(pi)	MC02g0328|MC02g0329|MC02g0327
MC02	2915001	2930000	P3_vs_P2_P2_selected(pi)	MC02g0328|MC02g0329|MC02g0327|MC02g0330|MC02g0328|MC02g0331
MC02	2965001	3025000	P3_vs_P4_P4_selected(pi)	MC02g0336|MC02g0337|MC02g0337|MC02g0337|MC02g0338|MC02g0339|MC02g0340|MC02g0340|MC02g0341|MC02g0340|MC02g0341|MC02g0342
MC02	2990001	3005000	P2_vs_P1_P1_selected(pi)|P3_vs_P1_P1_selected(pi)	MC02g0340|MC02g0340
MC02	2990001	3010000	P5_vs_P1_P1_selected(pi)	MC02g0340|MC02g0340|MC02g0341|MC02g0340
MC02	2995001	3005000	P4_vs_P1_P1_selected(pi)	MC02g0340
MC02	3005001	3025000	P2_vs_P3_P3_selected(pi)|P4_vs_P3_P3_selected(pi)|P5_vs_P3_P3_selected(pi)	MC02g0341|MC02g0342
MC02	3030001	3075000	P3_vs_P4_P4_selected(pi)	MC02g0343|MC02g0344|MC02g0344|MC02g0345|MC02g0346|MC02g0345|MC02g0346|MC02g0347|MC02g0346|MC02g0348|MC02g0347|MC02g0348|MC02g0349
MC02	3040001	3050000	P3_vs_P1_P1_selected(pi)	MC02g0344
MC02	3075001	3095000	P2_vs_P1_P1_selected(pi)	MC02g0350|MC02g0349|MC02g_new0071|MC02g0350|MC02g_new0071|MC02g0351
MC02	3080001	3090000	P2_vs_P3_P3_selected(pi)	MC02g0350|MC02g_new0071
MC02	3080001	3225000	P3_vs_P4_P4_selected(pi)	MC02g0350|MC02g_new0071|MC02g0351|MC02g0353|MC02g0352|MC02g0353|MC02g0354|MC02g0354|MC02g0353|MC02g0355|MC02g0354|MC02g0356|MC02g0355|MC02g0356|MC02g0355|MC02g0356|MC02g0356|MC02g0356|MC02g0357|MC02g0356|MC02g0358|MC02g0357|MC02g0359|MC02g0358|MC02g0357|MC02g0359|MC02g_new0072|MC02g0360|MC02g0361|MC02g_new0072|MC02g0360|MC02g0361|MC02g0361|MC02g0362|MC02g0363|MC02g0362|MC02g0363|MC02g_new0073|MC0…
MC02	3110001	3120000	P2_vs_P1_P1_selected(pi)	MC02g0354|MC02g0356|MC02g0355
MC02	3120001	3150000	P2_vs_P3_P3_selected(pi)|P4_vs_P3_P3_selected(pi)	MC02g0356|MC02g0356|MC02g0356|MC02g0357|MC02g0356|MC02g0358|MC02g0357|MC02g0359|MC02g0358
MC02	3140001	3150000	P1_vs_P3_P3_selected(pi)|P5_vs_P3_P3_selected(pi)	MC02g0357|MC02g0359|MC02g0358
MC02	3180001	3190000	P1vsP3(fst)|P1vsP5(fst)	MC02g0364|MC02g_new0073|MC02g0363
MC02	3215001	3225000	P5_vs_P3_P3_selected(pi)	MC02g0370|MC02g0368|MC02g0367|MC02g0369
MC02	3235001	3300000	P3_vs_P4_P4_selected(pi)	MC02g0371|MC02g0370|MC02g0371|MC02g_new0074|MC02g_new0074|MC02g0372|MC02g0372|MC02g_new0074|MC02g0373|MC02g0372|MC02g0373|MC02g0374|MC02g0375|MC02g0375|MC02g0376|MC02g0376|MC02g0377|MC02g0377|MC02g0378|MC02g0378|MC02g0377
MC02	3305001	3390000	P3_vs_P4_P4_selected(pi)	MC02g0379|MC02g0380|MC02g0380|MC02g0379|MC02g0381|MC02g0380|MC02g0381|MC02g0382|MC02g0381|MC02g0382|MC02g0383|MC02g0383|MC02g0382|MC02g0384|MC02g0383|MC02g0385|MC02g0386|MC02g0384|MC02g0386|MC02g0385|MC02g0387|MC02g0386|MC02g0388|MC02g0387|MC02g0388|MC02g0388|MC02g0389|MC02g0390|MC02g0389|MC02g0390|MC02g0391|MC02g0391|MC02g0392
MC02	3320001	3330000	P4_vs_P5_P5_selected(pi)	MC02g0381
MC02	3335001	3350000	P3_vs_P2_P2_selected(pi)	MC02g0383|MC02g0382|MC02g0384|MC02g0383|MC02g0385|MC02g0386|MC02g0384
MC02	3365001	3375000	P3vsP5(fst)	MC02g0390|MC02g0389
MC02	3370001	3380000	P2vsP3(fst)|P3vsP5(fst)	MC02g0390|MC02g0391
MC02	3405001	3425000	P2_vs_P4_P4_selected(pi)|P3_vs_P4_P4_selected(pi)	MC02g_new0075|MC02g0398|MC02g0397|MC02g0398|MC02g_new0075|MC02g0397|MC02g0399|MC02g0398
MC02	3405001	3425000	P2_vs_P5_P5_selected(pi)|P3_vs_P5_P5_selected(pi)	MC02g_new0075|MC02g0398|MC02g0397|MC02g0399|MC02g0398
MC02	3415001	3425000	P1_vs_P5_P5_selected(pi)	MC02g0399|MC02g0398
MC02	3420001	3430000	P3vsP4(fst)|P3vsP5(fst)	MC02g0399|MC02g0400
MC02	3425001	3435000	P3vsP4(fst)|P3vsP5(fst)	MC02g0400|MC02g0399
MC02	3430001	3440000	P1_vs_P2_P2_selected(pi)	MC02g0401|MC02g0400
MC02	3440001	3480000	P3_vs_P4_P4_selected(pi)	MC02g0402|MC02g0401|MC02g0402|MC02g0403|MC02g0403|MC02g0403|MC02g0404|MC02g0404|MC02g0405
MC02	3455001	3465000	P2_vs_P1_P1_selected(pi)|P2_vs_P5_P5_selected(pi)	MC02g0403
MC02	3460001	3470000	P3_vs_P5_P5_selected(pi)	MC02g0403|MC02g0404
MC02	3505001	3520000	P3_vs_P4_P4_selected(pi)	MC02g_new0078|MC02g_new0077|MC02g0411|MC02g0412|MC02g0413|MC02g_new0078
MC02	3505001	3530000	P2_vs_P4_P4_selected(pi)	MC02g_new0078|MC02g_new0077|MC02g0411|MC02g0412|MC02g0413|MC02g_new0078|MC02g0413|MC02g0412|MC02g0413
MC02	3530001	3540000	P1_vs_P5_P5_selected(pi)|P2_vs_P5_P5_selected(pi)	MC02g_new0079
MC02	3535001	3690000	P3_vs_P4_P4_selected(pi)	MC02g_new0079|MC02g_new0080|MC02g_new0080|MC02g_new0081|MC02g_new0081|MC02g_new0082|MC02g_new0082|MC02g_new0083|MC02g_new0083|MC02g0414|MC02g_new0084|MC02g0415|MC02g0414|MC02g_new0084|MC02g0416|MC02g0415|MC02g0414|MC02g0416|MC02g0419|MC02g0418|MC02g0417|MC02g0419|MC02g0418|MC02g0417|MC02g0420|MC02g0419|MC02g0420|MC02g0421|MC02g0421|MC02g0423|MC02g0422|MC02g0424|MC02g0423|MC02g0424|MC02g0425|MC02g…
MC02	3545001	3570000	P2_vs_P5_P5_selected(pi)	MC02g_new0081|MC02g_new0081|MC02g_new0082
MC02	3560001	3570000	P1_vs_P5_P5_selected(pi)|P4_vs_P5_P5_selected(pi)	MC02g_new0082
MC02	3560001	3575000	P2_vs_P3_P3_selected(pi)	MC02g_new0082|MC02g_new0082
MC02	3580001	3590000	P1vsP3(fst)|P2vsP3(fst)|P2vsP5(fst)	MC02g0414|MC02g_new0084
MC02	3585001	3595000	P1vsP3(fst)|P1vsP5(fst)|P2vsP3(fst)|P2vsP5(fst)	MC02g0415|MC02g0414|MC02g_new0084
MC02	3585001	3615000	P4_vs_P3_P3_selected(pi)	MC02g0415|MC02g0414|MC02g_new0084|MC02g0416|MC02g0415|MC02g0414|MC02g0416|MC02g0419|MC02g0418|MC02g0417|MC02g0419|MC02g0418|MC02g0417|MC02g0420|MC02g0419
MC02	3590001	3600000	P1vsP3(fst)|P1vsP5(fst)|P2vsP3(fst)|P2vsP5(fst)	MC02g0416|MC02g0415|MC02g0414
MC02	3595001	3605000	P1vsP3(fst)|P1vsP5(fst)|P2vsP3(fst)|P2vsP5(fst)	MC02g0416|MC02g0419|MC02g0418|MC02g0417
MC02	3600001	3610000	P1vsP3(fst)|P1vsP5(fst)|P2vsP3(fst)|P2vsP5(fst)	MC02g0419|MC02g0418|MC02g0417
MC02	3605001	3615000	P1vsP3(fst)|P2vsP3(fst)|P2vsP5(fst)	MC02g0420|MC02g0419
MC02	3620001	3635000	P4_vs_P1_P1_selected(pi)	MC02g0421|MC02g0423|MC02g0422|MC02g0424|MC02g0423|MC02g0424|MC02g0425|MC02g0422
MC02	3645001	3660000	P2_vs_P1_P1_selected(pi)|P4_vs_P1_P1_selected(pi)|P5_vs_P1_P1_selected(pi)	MC02g_new0085|MC02g0427|MC02g0428|MC02g_new0085
MC02	3650001	3660000	P1vsP5(fst)|P3vsP5(fst)	MC02g0427|MC02g0428|MC02g_new0085
MC02	3655001	3665000	P3vsP5(fst)	MC02g0428|MC02g0427
MC02	3660001	3670000	P3vsP5(fst)	MC02g0428|MC02g0429|MC02g0430
MC02	3665001	3675000	P3vsP5(fst)|P4_vs_P1_P1_selected(pi)	MC02g0430|MC02g0429|MC02g0431
MC02	3675001	3690000	P2_vs_P3_P3_selected(pi)|P4_vs_P3_P3_selected(pi)|P5_vs_P3_P3_selected(pi)	MC02g0432|MC02g0434|MC02g0433|MC02g0431|MC02g0435|MC02g0436|MC02g0434
MC02	3695001	3710000	P3_vs_P4_P4_selected(pi)|P4_vs_P1_P1_selected(pi)	MC02g0438|MC02g0439|MC02g0439|MC02g0440
MC02	3725001	3840000	P3_vs_P4_P4_selected(pi)	MC02g_new0086|MC02g0444|MC02g0445|MC02g_new0086|MC02g0445|MC02g0445|MC02g_new0087|MC02g_new0087|MC02g0445|MC02g_new0087|MC02g_new0088|MC02g0446|MC02g_new0088|MC02g0446|MC02g0447|MC02g_new0089|MC02g_new0088|MC02g_new0090|MC02g0447|MC02g_new0089|MC02g_new0090|MC02g0448|MC02g_new0089|MC02g0448|MC02g0449|MC02g0449|MC02g0450|MC02g0451|MC02g0450|MC02g0452|MC02g0451|MC02g0452|MC02g0453|MC02g0452|MC02g04…
MC02	3755001	3765000	P3vsP5(fst)|P4vsP5(fst)|P2_vs_P5_P5_selected(pi)|P3_vs_P1_P1_selected(pi)|P4_vs_P5_P5_selected(pi)	MC02g_new0087
MC02	3755001	3770000	P3_vs_P5_P5_selected(pi)	MC02g_new0087|MC02g_new0088|MC02g0446
MC02	3755001	3775000	P2_vs_P1_P1_selected(pi)	MC02g_new0087|MC02g_new0088|MC02g0446|MC02g_new0088|MC02g0446|MC02g0447
MC02	3770001	3780000	P4vsP5(fst)	MC02g_new0089|MC02g_new0088|MC02g_new0090|MC02g0447
MC02	3775001	3785000	P4vsP5(fst)	MC02g_new0089|MC02g_new0090|MC02g0448
MC02	3785001	3805000	P2_vs_P1_P1_selected(pi)	MC02g0449|MC02g0449|MC02g0450|MC02g0451|MC02g0450
MC02	3790001	3800000	P2_vs_P5_P5_selected(pi)|P3_vs_P5_P5_selected(pi)	MC02g0449|MC02g0450
MC02	3805001	3815000	P4vsP5(fst)	MC02g0452
MC02	3810001	3860000	P2_vs_P1_P1_selected(pi)	MC02g0453|MC02g0452|MC02g0453|MC02g0454|MC02g0454|MC02g0453|MC02g0455|MC02g0456|MC02g0455|MC02g0457|MC02g0456|MC02g0457|MC02g0458|MC02g0457|MC02g0458|MC02g0458|MC02g0459
MC02	3835001	3865000	P2_vs_P5_P5_selected(pi)	MC02g0457|MC02g0458|MC02g0458|MC02g0459|MC02g0459
MC02	3845001	3865000	P2_vs_P4_P4_selected(pi)|P3_vs_P4_P4_selected(pi)	MC02g0458|MC02g0459
MC02	3850001	3860000	P4vsP5(fst)	MC02g0458|MC02g0459
MC02	3870001	3885000	P3_vs_P4_P4_selected(pi)	MC02g_new0091|MC02g_new0091|MC02g0460
MC02	3885001	3895000	P2_vs_P4_P4_selected(pi)	MC02g0460|MC02g0461
MC02	3890001	3920000	P2_vs_P5_P5_selected(pi)	MC02g0460|MC02g0461|MC02g0462|MC02g0464|MC02g0463|MC02g0464
MC02	3895001	3905000	P2_vs_P1_P1_selected(pi)	MC02g0462
MC02	3905001	3920000	P2_vs_P3_P3_selected(pi)|P2_vs_P4_P4_selected(pi)	MC02g0464|MC02g0463|MC02g0464
MC02	3905001	3965000	P3_vs_P4_P4_selected(pi)	MC02g0464|MC02g0463|MC02g0464|MC02g0465|MC02g0466|MC02g0466|MC02g0465|MC02g0467|MC02g_new0092|MC02g0468|MC02g0466|MC02g0467|MC02g_new0092|MC02g0468|MC02g0469|MC02g0467|MC02g0470|MC02g0469|MC02g0471|MC02g0471|MC02g0470|MC02g0472|MC02g0471|MC02g0473|MC02g0474|MC02g0472|MC02g0474|MC02g0476|MC02g0475
MC02	3920001	3930000	P3vsP5(fst)	MC02g0466|MC02g0465|MC02g0467|MC02g_new0092
[truncated: 20,139 more rows]

## Sheet: Supplementary Table 5
Supplementary Table 5. Phenotypical data of agronomical traits investigated in this study
ID	SFW (kg/#)	FL (cm)	FD (cm)	FFT (cm)
A_03	0.467093	24.7688	6.51771	0.954143
A_04_1	0.506095	15.4754	6.11464	1.06206
A_05_1	0.517198	20.5315	6.91272	0.907436
A_06	0.44011	27.314	5.78003	1.00911
A_07	0.33924	26.5669	4.98195	1.0207
A_09	0.46511	22.7816	8.12887	0.945864
A_09_222	0.370575	22.334	6.1981	1.0207
A_09_304	0.416244	23.9227	6.06185	1.03127
A_09_324	0.384259	21.7215	6.0908	1.08694
A_10_2	0.492116	26.1663	6.3578	1.06536
A_10_3	0.430387	29.7725	6.44546	0.915018
A_101	0.622692	31.8068	6.70868	0.999038
A_106	0.533246	36.5611	6.61941	0.96739
A_108	0.463058	34.3544	6.14799	0.944784
A_11_1	0.472216	28.8112	5.71941	0.912747
A_110	0.411243	25.4291	6.05503	1.00051
A_111	0.560857	30.5887	6.67903	1.00051
A_116	0.371369	22.3031	6.48617	0.96066
A_117_2	0.531163	34.8543	5.95887	0.891221
A_123_1	0.418905	25.1922	6.03853	0.932194
A_127_1	0.445142	30.4832	6.25759	0.920971
A_135	0.476326	28.8969	6.6175	1.04904
A_14_1	0.353067	17.7744	5.85233	0.921026
A_142	0.564482	24.8368	7.07964	0.945864
A_144_1	0.586243	33.8199	6.60272	1.05018
A_145	0.619518	22.4425	8.31387	0.926064
A_146	0.48015	29.0713	5.63772	0.971026
A_147	0.465926	29.118	6.50809	0.984473
A_157	0.341106	24.8186	6.15461	1.04008
A_164	0.609136	28.8935	6.63334	1.05432
A_166	0.487004	29.4733	6.83688	0.994395
A_169	0.419947	24.362	6.0431	1.02898
A_169_1	0.368735	17.5158	5.24426	0.995864
A_17_2	0.384896	21.8452	6.28991	1.18331
A_170_1	0.561866	32.4341	6.7442	1.06841
A_171	0.40447	26.8583	6.40477	1.14474
A_178	0.429333	35.9815	6.58637	1.04439
A_179	0.546412	28.6978	6.28065	0.955115
A_18	NA	16.3522	4.8547	0.857922
A_180	0.443592	27.4789	5.67349	0.904468
A_184_1	0.498017	29.5929	6.83623	0.994436
A_185	0.484339	26.9285	6.13118	1.04904
A_188	0.514967	30.5141	5.99541	1.0121
A_191	0.438818	25.8773	5.6386	1.0186
A_2018_2	0.61049	27.9097	7.77563	1.08374
A_204	0.356296	29.0796	5.72088	0.956951
A_215	0.481891	29.6741	7.00095	1.0621
A_216	0.555535	25.5908	6.91272	1.02369
A_237	0.427526	27.5491	6.44583	1.05794
A_266	0.466099	31.7437	4.95183	0.829687
A_272	0.287884	20.3931	5.15364	0.96739
A_28	0.521357	36.9635	6.40324	1.03122
A_280	0.312457	20.1882	5.56038	0.968896
A_292_1	0.502986	18.4019	5.72526	0.869376
A_295	0.530387	25.9948	6.39223	1.02455
A_298	0.659272	33.1399	6.51336	1.03521
A_304	0.359325	18.777	5.62093	0.932194
A_330	0.530392	32.4316	6.24128	0.894825
A_334	0.62498	36.7943	7.23801	1.05414
A_336	0.607149	28.589	6.93809	1.10393
A_341	0.54011	31.8845	6.34041	0.935929
A_353	0.537591	22.1235	8.16769	1.14362
A_356	0.554454	25.2489	7.19799	1.08408
A_358	0.54693	25.6686	6.53195	1.02898
A_361	0.548671	34.4515	6.39526	0.990571
A_366	0.466979	24.1201	6.10838	1.04409
A_368	0.579279	25.0546	7.18695	0.98726
A_379	0.446203	27.0433	6.07887	1.08694
A_39	0.471038	27.1388	5.9977	0.945908
A_398	0.606268	36.6921	6.97779	1.01424
A_399	0.517236	25.8984	6.58603	1.04554
A_40	0.455535	33.6648	6.2808	0.8995
A_41	0.539248	31.7747	6.84215	1.00544
A_44	0.633218	27.3237	7.65629	1.14474
A_467	0.586244	29.3873	6.87446	0.968597
A_473	0.474057	22.8784	6.2148	1.00745
A_482	0.513854	27.2883	5.84041	0.995539
A_491_1	0.729621	33.1122	7.44926	1.13661
A_498	0.626601	32.822	6.52902	0.945908
A_5_214	NA	NA	NA	NA
A_5_226	NA	NA	NA	NA
A_5_228	0.441708	24.7159	6.59157	1.24424
A_5_241	0.424299	24.8384	6.46041	1.12833
A_5_274	0.347176	23.4148	6.42656	1.04365
A_5_278	0.319134	19.7102	5.83391	1.0189
A_5_284	0.376183	21.3832	7.06479	1.09317
A_5_297	0.366835	24.2813	6.15303	1.05555
A_5_318	0.364164	21.921	6.34906	1.02584
A_5_323	NA	NA	NA	NA
A_5_41	0.353853	24.5501	6.28979	0.994138
A_5_417	0.457859	26.9966	7.51921	1.09317
A_5_79	NA	NA	NA	NA
A_505	NA	21.3226	7.04669	1.05544
A_513	0.588854	31.0787	6.56218	1.02567
A_516	0.517336	28.2138	6.00733	0.978981
A_518	0.536485	26.334	7.5208	0.98726
A_519	NA	21.7623	6.34118	1.03726
A_519_1	0.686071	33.1201	7.07173	1.12377
A_52	0.365926	21.6956	6.13334	0.984862
A_523_12	0.524542	27.5878	6.88964	1.12833
A_53	0.434744	28.9216	5.79272	1.05382
A_536	0.51815	23.8015	6.46448	1.10414
A_54	0.469381	30.9133	6.58637	0.984473
A_542	0.487741	24.9663	5.98349	1.01077
A_545_11	0.683588	33.8895	6.72272	1.14489
A_547	0.621357	30.0023	6.44883	0.994087
A_547_1	0.536717	34.4441	6.4229	1.01984
A_55	0.468314	27.8247	5.90324	0.974281
A_556_1	0.454764	29.4579	6.28633	1.05382
A_571	0.651766	34.4853	6.82684	1.0877
A_587	0.445142	25.9595	5.85153	0.994395
A_602	0.419947	30.0159	5.9048	1.00083
A_608	0.647801	31.7974	6.9008	1.04554
A_608_11	0.4534	31.4578	6.32122	1.07813
A_649	0.410138	25.624	6.44168	1.02939
A_67	0.604225	32.1951	6.21994	0.981274
A_68	0.577396	26.3764	6.8658	1.0919
A_69_2	0.526183	34.936	5.70849	0.970701
A_7_1	0.449357	28.3512	6.47678	0.875329
A_71	0.474784	27.6504	6.65118	1.10018
A_714	0.495575	27.6286	6.33403	1.02898
A_72	0.536417	29.4172	5.89748	0.954706
A_756	0.589715	32.8781	6.65427	0.976064
A_758	0.419058	27.6156	6.4503	1.00647
A_77	0.467964	27.3602	7.06772	0.934273
A_777	0.600254	27.3424	6.9674	0.995908
A_78	0.609744	28.8792	7.0081	1.04554
A_793	0.355778	23.8121	5.9191	1.05051
A_794	0.540052	27.7052	6.33633	1.06884
A_8	0.527346	35.11	7.0185	0.954706
A_80	0.562841	35.1266	7.3658	1.10349
A_81	0.472543	33.2772	6.32021	0.974551
A_87	0.474991	24.8969	6.22236	0.956951
A_87_1	0.476668	27.0624	5.95487	0.995539
A_9_282	0.46053	30.283	6.83538	1.11792
A_90	NA	27.7624	6.10203	0.940815
A_91	0.454037	23.1082	6.96757	0.975669
A_95	0.529597	32.6133	6.97215	0.993653
A_96	0.445902	26.9785	6.70536	0.970582
A_98	0.538127	28.9663	6.1091	0.940896
A_DUS6_14_22	0.355567	19.9899	6.32684	0.984514
A_HJS1827	0.396963	27.968	6.28926	0.954358
A_MC1_1	0.477699	27.0383	6.36653	1.06786
A_MC1_NM_2	0.536998	32.7943	7.37624	1.15366
A_MC1_NM_3	0.402232	23.0308	6.19532	1.04405
A_MC10_1	0.429817	26.2975	6.457	0.961468
A_MC105	0.378461	27.805	6.16815	1.02939
A_MC115_2	0.40422	30.0904	5.74966	0.869028
A_MC118_1	0.402498	25.9646	6.50095	1.07939
A_MC122_2	0.553089	27.2936	6.62256	1.07939
A_MC124_1	0.365107	24.9368	5.87183	1.04225
A_MC173	NA	NA	NA	NA
A_MC182	0.424071	23.3674	6.61805	1.05397
A_MC192	0.38343	28.7909	5.75786	0.979872
A_MC209	0.643522	25.1007	7.63918	1.02939
A_MC247	0.392997	25.0051	6.16668	0.92293
A_MC305_2	0.357859	35.7239	6.19862	1.01841
A_MC313	0.531504	33.6872	6.463	1.04177
A_MC33	0.561101	28.8472	6.62256	1.00463
A_MC354	0.376645	29.5015	5.3436	1.01825
A_MC381	0.612598	34.2197	7.51573	1.07739
A_MC462	NA	NA	NA	NA
A_MC465	0.414908	28.4938	7.11038	1.04317
A_MC478	0.60079	32.4503	6.44021	1.02196
A_MC488	0.572747	33.4482	6.12109	0.955115
A_MC493	0.658364	30.1234	7.41271	1.17099
A_MC496	0.594113	33.8664	6.0755	0.9556
A_MC51	0.501939	33.8008	6.23189	0.96825
A_MC510	0.482467	27.4166	6.39609	0.979872
A_MC511	0.460957	27.4444	6.47714	1.06389
A_MC521	0.466835	26.4921	6.06185	1.0189
A_MC547_12	0.572548	30.044	6.3795	1.0189
A_MC561	0.524071	27.3113	8.02613	1.09366
A_MC576	0.604047	31.5379	7.713	1.05397
A_MC580	0.592747	29.4321	6.89259	1.07977
A_MC597_12	0.651534	34.1951	6.89609	0.992251
A_MC609_1	0.616815	30.6219	6.85051	0.979872
A_MC662_1	0.389536	26.0738	5.76553	1.0189
A_QC_1	0.606275	25.2825	7.23492	1.22662
A_QC1H	0.596784	31.3568	6.4858	1.05463
Note: Single fruit weight, SFW; Fruit length , FL; Fruit diameter, FD; and Fruit flesh thickness, FFT.

## Sheet: Supplementary Table 6
Supplementary Table 6. Loci with p-value less than 0.0001.
phenotype	chromosome	position	p-value
SFW	MC01	2777083	9.1838e-05
SFW	MC01	5789862	4.50397e-05
SFW	MC01	5800146	7.90918e-05
SFW	MC01	5802403	4.50397e-05
SFW	MC01	5814605	2.66387e-05
SFW	MC01	5832023	5.07581e-05
SFW	MC01	5845328	2.07941e-05
SFW	MC01	5856500	4.65954e-05
SFW	MC01	5857247	7.5648e-05
SFW	MC01	5859429	2.58794e-05
SFW	MC01	5868280	3.75123e-05
SFW	MC01	19625241	7.49935e-05
SFW	MC02	15952908	1.76959e-07
SFW	MC02	15952920	1.22833e-05
SFW	MC02	16053608	6.78301e-05
SFW	MC03	17414967	5.63114e-05
SFW	MC03	17415124	5.63114e-05
SFW	MC03	17415134	5.63114e-05
SFW	MC03	17415225	5.63114e-05
SFW	MC04	836445	1.33825e-07
SFW	MC04	877871	6.58665e-11
SFW	MC04	877873	6.58665e-11
SFW	MC04	879880	7.91108e-13
SFW	MC04	879944	7.91108e-13
SFW	MC04	880039	7.91108e-13
SFW	MC04	880164	7.91108e-13
SFW	MC04	881060	9.76739e-15
SFW	MC04	881481	3.74359e-12
SFW	MC04	882411	1.78218e-13
SFW	MC04	882461	2.44141e-16
SFW	MC04	882750	6.8822e-13
SFW	MC04	883027	2.44141e-16
SFW	MC04	887947	4.94816e-14
SFW	MC04	888386	2.44141e-16
SFW	MC04	889004	2.44141e-16
SFW	MC04	890902	2.44141e-16
SFW	MC04	891125	2.44141e-16
SFW	MC04	891547	1.46256e-16
SFW	MC04	891977	2.44141e-16
SFW	MC04	892377	3.23207e-14
SFW	MC04	893755	4.94816e-14
SFW	MC04	896903	8.51137e-16
SFW	MC04	899341	2.44141e-16
SFW	MC04	899495	2.44141e-16
SFW	MC04	900110	2.44141e-16
SFW	MC04	901344	2.44141e-16
SFW	MC04	901345	2.44141e-16
SFW	MC04	904035	2.44141e-16
SFW	MC04	904788	2.44141e-16
SFW	MC04	905310	2.44141e-16
SFW	MC04	905546	2.68736e-09
SFW	MC04	906678	2.44141e-16
SFW	MC04	908171	2.44141e-16
SFW	MC04	908975	2.44141e-16
SFW	MC04	909938	2.44141e-16
SFW	MC04	910095	1.18946e-16
SFW	MC04	910217	2.44141e-16
SFW	MC04	910419	2.44141e-16
SFW	MC04	910650	2.21467e-15
SFW	MC04	911330	2.21467e-15
SFW	MC04	911383	1.35428e-14
SFW	MC04	911673	2.15255e-13
SFW	MC04	911769	2.15255e-13
SFW	MC04	911892	7.18809e-13
SFW	MC04	911941	7.18809e-13
SFW	MC04	912219	7.18809e-13
SFW	MC04	912705	7.18809e-13
SFW	MC04	912848	8.01364e-12
SFW	MC04	912877	2.43655e-11
SFW	MC04	913322	7.18809e-13
SFW	MC04	913363	7.36784e-13
SFW	MC04	913428	7.18809e-13
SFW	MC04	913461	7.18809e-13
SFW	MC04	913524	7.18809e-13
SFW	MC04	913983	7.18809e-13
SFW	MC04	914116	7.18809e-13
SFW	MC04	914191	1.82594e-11
SFW	MC04	914610	6.27055e-10
SFW	MC04	915738	2.43655e-11
SFW	MC04	915758	7.18809e-13
SFW	MC04	916242	1.94468e-10
SFW	MC04	916634	4.54439e-11
SFW	MC04	916764	4.54439e-11
SFW	MC04	916793	5.96729e-13
SFW	MC04	917318	1.46801e-12
SFW	MC04	917326	1.46801e-12
SFW	MC04	917502	1.46801e-12
SFW	MC04	917857	4.50103e-11
SFW	MC04	917923	4.50103e-11
SFW	MC04	917994	1.46801e-12
SFW	MC04	918136	4.50103e-11
SFW	MC04	922338	1.82045e-11
SFW	MC04	933911	2.27525e-09
SFW	MC04	933945	2.27525e-09
SFW	MC04	935786	1.53868e-06
SFW	MC04	935871	3.69444e-07
SFW	MC04	936077	1.13775e-05
SFW	MC04	936219	4.01604e-05
SFW	MC04	939699	2.76607e-11
SFW	MC04	939789	2.13846e-12
SFW	MC04	939818	2.13846e-12
SFW	MC04	939921	2.76607e-11
SFW	MC04	939922	2.76607e-11
SFW	MC04	941706	1.94924e-13
SFW	MC04	941921	1.94924e-13
SFW	MC04	943240	1.1719e-09
SFW	MC04	943439	1.99438e-09
SFW	MC04	943455	1.99438e-09
SFW	MC04	944436	4.40655e-10
SFW	MC04	948701	5.34651e-08
SFW	MC04	950098	1.57224e-07
SFW	MC04	952696	3.40764e-08
SFW	MC04	953065	1.55039e-06
SFW	MC04	955828	1.71102e-07
SFW	MC04	963195	1.69507e-06
SFW	MC04	985211	4.86469e-05
SFW	MC04	990547	1.69465e-05
SFW	MC04	990561	1.69465e-05
SFW	MC04	990600	1.02381e-06
SFW	MC04	1002400	2.19837e-05
SFW	MC04	1012886	1.02012e-05
SFW	MC04	1014072	1.02012e-05
SFW	MC04	1016559	1.02012e-05
SFW	MC04	1016561	1.02012e-05
SFW	MC04	1016799	1.02012e-05
SFW	MC04	1018392	1.30561e-05
SFW	MC04	1021258	5.03511e-05
SFW	MC04	1023301	2.58102e-05
SFW	MC04	1023487	6.8807e-06
SFW	MC04	1031146	5.73609e-05
SFW	MC04	1078441	1.25168e-06
SFW	MC04	1078638	8.58895e-06
SFW	MC04	1078776	4.86948e-06
SFW	MC04	1078793	6.60568e-06
SFW	MC04	1078818	6.60568e-06
SFW	MC04	1079238	9.38357e-07
SFW	MC04	1079612	9.38357e-07
SFW	MC04	1079689	1.18788e-06
SFW	MC04	1079781	6.62559e-07
SFW	MC04	1080320	1.71958e-06
SFW	MC04	1080600	1.71958e-06
SFW	MC04	1081002	8.20782e-07
SFW	MC04	1081131	1.71958e-06
SFW	MC04	1081253	1.39148e-06
SFW	MC04	1081402	1.39148e-06
SFW	MC04	1081445	1.71958e-06
SFW	MC04	1081607	3.36956e-06
SFW	MC04	1081610	4.14755e-06
SFW	MC04	1083552	1.68602e-05
SFW	MC04	1084004	1.78186e-05
SFW	MC04	1084018	1.78186e-05
SFW	MC04	1087537	5.45089e-05
SFW	MC04	1090252	3.92194e-05
SFW	MC04	1090519	3.92194e-05
SFW	MC04	1090693	5.45089e-05
SFW	MC04	1091058	5.45089e-05
SFW	MC04	1091333	5.45089e-05
SFW	MC04	1091448	5.45089e-05
SFW	MC04	1091456	5.45089e-05
SFW	MC04	1091549	3.92194e-05
SFW	MC04	1096255	2.3108e-05
SFW	MC04	1104114	3.09626e-05
SFW	MC04	1104272	3.09626e-05
SFW	MC04	1104288	3.09626e-05
SFW	MC04	1121905	6.99269e-07
SFW	MC04	1122828	1.68349e-06
SFW	MC04	1122862	1.68349e-06
SFW	MC04	1319821	9.27525e-05
SFW	MC04	1319901	2.1199e-05
SFW	MC04	1320108	3.85634e-05
SFW	MC04	1320229	8.94339e-05
SFW	MC04	1436514	1.16322e-06
SFW	MC04	1437268	9.89009e-05
SFW	MC04	1437333	9.89009e-05
SFW	MC04	11356544	6.72793e-05
SFW	MC05	1617792	8.83483e-05
SFW	MC07	5045635	4.21764e-05
SFW	MC08	19127682	9.78986e-05
SFW	MC08	22721070	1.7457e-07
SFW	MC08	26336117	1.5674e-05
SFW	MC08	26336161	2.52553e-05
SFW	MC08	26336374	1.47902e-05
SFW	MC08	26336993	6.0749e-06
SFW	MC08	26337068	1.47902e-05
SFW	MC08	26337111	1.33269e-05
SFW	MC08	26365219	6.56572e-05
SFW	MC08	26365322	1.08514e-05
SFW	MC08	26365638	6.56572e-05
SFW	MC08	26366050	4.22303e-05
SFW	MC08	26366117	2.91358e-05
SFW	MC08	26366417	9.37596e-05
SFW	MC08	26366428	6.56572e-05
SFW	MC08	26367154	2.91358e-05
SFW	MC08	26367656	9.37596e-05
SFW	MC08	26368530	9.37596e-05
SFW	MC08	26368875	9.37596e-05
SFW	MC08	26370116	4.25407e-05
SFW	MC08	26370485	9.37596e-05
SFW	MC08	26370567	2.91358e-05
SFW	MC08	26371347	9.37596e-05
SFW	MC08	26372049	2.91358e-05
SFW	MC08	26372176	9.37596e-05
SFW	MC08	26373932	2.91358e-05
SFW	MC08	26374276	2.91358e-05
SFW	MC08	26375943	9.37596e-05
SFW	MC08	26376990	2.91358e-05
SFW	MC08	26377416	9.37596e-05
SFW	MC08	26377951	2.91358e-05
SFW	MC08	26380051	2.91358e-05
SFW	MC08	26380058	2.91358e-05
SFW	MC08	26380151	9.37596e-05
SFW	MC08	26380650	2.91358e-05
SFW	MC08	26381368	9.37596e-05
SFW	MC08	26381797	9.37596e-05
SFW	MC08	26381812	9.37596e-05
SFW	MC08	26382161	2.91358e-05
SFW	MC08	26382458	2.91358e-05
SFW	MC08	26382687	9.37596e-05
SFW	MC08	26633139	3.84594e-12
SFW	MC08	26633524	2.76582e-12
SFW	MC08	26633609	2.76582e-12
SFW	MC08	26633695	2.76582e-12
SFW	MC10	12856019	8.0834e-07
SFW	MC11	1447931	4.47722e-05
SFW	MC11	12150117	5.17207e-05
FL	MC01	3766397	6.74014e-05
FL	MC02	10180200	2.69619e-05
FL	MC02	11456152	5.1496e-05
FL	MC03	1420712	9.00222e-05
FL	MC03	1473557	6.12704e-05
FL	MC03	12040194	8.19119e-05
FL	MC03	12180441	3.48788e-05
FL	MC03	12193248	3.48788e-05
FL	MC04	836445	3.00502e-06
FL	MC04	877871	1.04952e-06
FL	MC04	877873	1.04952e-06
FL	MC04	879880	4.28905e-09
FL	MC04	879944	4.28905e-09
FL	MC04	880039	4.28905e-09
FL	MC04	880164	4.28905e-09
FL	MC04	881060	6.12797e-10
FL	MC04	881481	1.33898e-07
FL	MC04	882411	2.24274e-07
FL	MC04	882461	2.20152e-09
FL	MC04	882750	1.38282e-07
FL	MC04	883027	2.20152e-09
FL	MC04	887947	2.4111e-07
FL	MC04	888386	2.20152e-09
FL	MC04	889004	3.6837e-10
FL	MC04	890902	3.6837e-10
FL	MC04	891125	3.6837e-10
FL	MC04	891547	3.04659e-09
FL	MC04	891977	3.6837e-10
FL	MC04	892377	2.11349e-08
FL	MC04	893755	2.4111e-07
FL	MC04	896903	2.1488e-09
FL	MC04	899341	3.6837e-10
FL	MC04	899495	3.6837e-10
FL	MC04	900110	3.6837e-10
FL	MC04	901344	2.20152e-09
FL	MC04	901345	2.20152e-09
FL	MC04	904035	2.20152e-09
FL	MC04	904788	2.20152e-09
FL	MC04	905310	2.20152e-09
FL	MC04	905546	8.88385e-06
FL	MC04	906678	3.6837e-10
FL	MC04	908171	2.20152e-09
FL	MC04	908975	3.6837e-10
FL	MC04	909938	2.20152e-09
FL	MC04	910095	1.81801e-09
FL	MC04	910217	2.20152e-09
FL	MC04	910419	2.20152e-09
FL	MC04	910650	2.69037e-09
FL	MC04	911330	4.19998e-10
FL	MC04	911383	4.01446e-09
FL	MC04	911673	2.06956e-09
FL	MC04	911769	2.06956e-09
FL	MC04	911892	2.38339e-08
FL	MC04	911941	2.38339e-08
FL	MC04	912219	4.45689e-09
FL	MC04	912705	2.38339e-08
FL	MC04	912848	6.57392e-07
FL	MC04	912877	4.30561e-07
FL	MC04	913322	2.38339e-08
FL	MC04	913363	1.98256e-08
FL	MC04	913428	2.38339e-08
FL	MC04	913461	4.45689e-09
FL	MC04	913524	2.38339e-08
FL	MC04	913983	2.38339e-08
FL	MC04	914116	4.45689e-09
FL	MC04	914191	1.07304e-07
FL	MC04	914610	2.24488e-06
FL	MC04	915738	1.15656e-07
FL	MC04	915758	4.45689e-09
FL	MC04	916242	4.37434e-08
FL	MC04	916634	7.03059e-08
FL	MC04	916764	7.03059e-08
FL	MC04	916793	7.44935e-09
FL	MC04	917318	2.25375e-08
FL	MC04	917326	1.09237e-07
FL	MC04	917502	1.09237e-07
FL	MC04	917857	4.2666e-08
FL	MC04	917923	4.2666e-08
FL	MC04	917994	1.09237e-07
FL	MC04	918136	4.2666e-08
FL	MC04	922338	7.49766e-08
FL	MC04	933911	9.49658e-06
FL	MC04	933945	9.49658e-06
FL	MC04	935871	3.40665e-05
FL	MC04	939699	2.41931e-07
FL	MC04	939789	6.80742e-09
FL	MC04	939818	2.79305e-08
FL	MC04	939921	2.41931e-07
FL	MC04	939922	2.41931e-07
FL	MC04	941706	7.16811e-08
FL	MC04	941921	7.16811e-08
FL	MC04	943240	1.01563e-07
FL	MC04	943439	3.01971e-08
FL	MC04	943455	1.10118e-07
FL	MC04	944436	2.16841e-06
FL	MC04	948701	2.74009e-05
FL	MC04	950098	5.99293e-05
FL	MC04	952696	2.3797e-05
FL	MC04	955828	2.28065e-05
FL	MC04	963195	8.9333e-05
FL	MC04	1016063	2.39978e-07
FL	MC04	1017227	6.28872e-08
FL	MC04	1019841	4.12252e-06
FL	MC04	1019856	4.0285e-06
FL	MC04	1021258	1.09257e-05
FL	MC04	3343998	6.27816e-05
FL	MC06	1546734	8.2711e-06
FL	MC06	1616657	2.93707e-05
FL	MC06	3098088	3.4139e-05
FL	MC06	13554697	9.27947e-05
FL	MC06	17029248	1.70387e-05
FL	MC07	9039106	4.59439e-05
FL	MC08	6288805	6.20254e-05
FL	MC08	10157928	1.63604e-05
FL	MC08	10158529	5.8106e-06
FL	MC08	10158715	5.8106e-06
FL	MC08	10158870	5.8106e-06
FL	MC08	22477216	3.38708e-05
FL	MC08	33574233	8.41314e-05
FL	MC08	33574237	8.41314e-05
FL	MC09	4311819	4.57416e-05
FL	MC09	11944811	3.62168e-05
FL	MC09	21311484	7.68763e-05
FL	MC09	21357811	6.92576e-07
FL	MC09	22502283	2.02472e-05
FL	MC10	14002736	8.56389e-05
FL	MC10	15853322	3.32536e-05
FL	MC11	14206931	6.53604e-08
FD	MC01	7763769	1.24017e-05
FD	MC01	7763916	1.24017e-05
FD	MC01	16360164	9.73515e-05
FD	MC01	16360367	5.92618e-05
FD	MC01	16609690	2.1278e-06
FD	MC01	16610165	6.81182e-06
FD	MC01	16610279	1.31427e-05
FD	MC01	16610388	1.31427e-05
FD	MC01	16610706	3.88763e-06
FD	MC01	16610757	2.20685e-05
FD	MC01	16611749	8.57511e-05
FD	MC02	15952908	2.66313e-05
FD	MC02	15952920	2.57124e-05
FD	MC02	16053608	8.10318e-05
FD	MC02	16071597	4.61294e-05
FD	MC04	459625	1.54068e-05
FD	MC04	459846	1.54068e-05
FD	MC04	460528	9.04346e-07
FD	MC04	460972	1.54068e-05
FD	MC04	461438	5.10323e-06
FD	MC04	462646	5.10323e-06
FD	MC04	462859	1.54068e-05
FD	MC04	463255	5.10323e-06
FD	MC04	463355	5.10323e-06
FD	MC04	463482	1.54068e-05
FD	MC04	464262	1.54068e-05
FD	MC04	465716	5.10323e-06
FD	MC04	465892	5.10323e-06
FD	MC04	466827	5.10323e-06
FD	MC04	467274	4.91728e-05
FD	MC04	467283	9.6985e-05
FD	MC04	467295	3.01938e-05
FD	MC04	467299	1.36891e-05
FD	MC04	467547	1.58008e-06
FD	MC04	469824	1.54068e-05
FD	MC04	470706	5.10323e-06
FD	MC04	471356	9.57717e-05
FD	MC04	475975	1.26856e-05
FD	MC04	476608	1.26856e-05
FD	MC04	476754	4.05894e-05
FD	MC04	479423	4.05894e-05
FD	MC04	479495	5.62636e-05
FD	MC04	479589	1.26856e-05
FD	MC04	480170	4.05894e-05
FD	MC04	480723	2.02959e-05
FD	MC04	482831	2.02959e-05
FD	MC04	483634	6.78258e-05
FD	MC04	485020	3.27082e-05
FD	MC04	495200	2.90857e-05
FD	MC04	836445	3.19162e-05
FD	MC04	877871	5.03579e-09
FD	MC04	877873	5.03579e-09
FD	MC04	879880	3.40422e-08
FD	MC04	879944	3.40422e-08
FD	MC04	880039	3.40422e-08
FD	MC04	880164	3.40422e-08
FD	MC04	881060	2.55694e-09
FD	MC04	881481	1.36338e-07
FD	MC04	882411	1.25383e-08
FD	MC04	882461	2.11713e-10
FD	MC04	882750	1.11582e-09
FD	MC04	883027	2.11713e-10
FD	MC04	887947	8.44763e-10
FD	MC04	888386	2.11713e-10
FD	MC04	889004	2.90449e-11
FD	MC04	890902	2.90449e-11
FD	MC04	891125	2.90449e-11
FD	MC04	891547	4.24583e-10
FD	MC04	891977	2.90449e-11
FD	MC04	892377	2.52543e-10
FD	MC04	893755	8.44763e-10
FD	MC04	896903	9.10597e-12
FD	MC04	899341	2.90449e-11
FD	MC04	899495	2.90449e-11
FD	MC04	900110	2.90449e-11
FD	MC04	901344	2.11713e-10
FD	MC04	901345	2.11713e-10
FD	MC04	904035	2.11713e-10
FD	MC04	904788	2.11713e-10
FD	MC04	905310	2.11713e-10
FD	MC04	905546	2.27034e-06
FD	MC04	906678	2.90449e-11
FD	MC04	908171	2.11713e-10
FD	MC04	908975	2.90449e-11
FD	MC04	909938	2.11713e-10
FD	MC04	910095	3.16497e-10
FD	MC04	910217	2.11713e-10
FD	MC04	910419	2.11713e-10
FD	MC04	910650	7.7236e-11
FD	MC04	911330	9.94487e-11
FD	MC04	911383	1.0655e-09
FD	MC04	911673	4.78511e-10
FD	MC04	911769	4.78511e-10
FD	MC04	911892	1.74255e-09
FD	MC04	911941	1.74255e-09
FD	MC04	912219	2.81535e-10
FD	MC04	912705	1.74255e-09
FD	MC04	912848	5.23282e-09
FD	MC04	912877	1.90301e-09
FD	MC04	913322	1.74255e-09
FD	MC04	913363	1.43328e-09
FD	MC04	913428	1.74255e-09
FD	MC04	913461	2.81535e-10
FD	MC04	913524	1.74255e-09
FD	MC04	913983	1.74255e-09
FD	MC04	914116	2.81535e-10
FD	MC04	914191	3.50593e-09
FD	MC04	914610	1.56928e-08
FD	MC04	915738	1.42717e-09
FD	MC04	915758	2.81535e-10
FD	MC04	916242	4.28404e-09
FD	MC04	916634	2.05117e-10
FD	MC04	916764	2.05117e-10
FD	MC04	916793	1.26516e-11
FD	MC04	917318	1.44186e-10
FD	MC04	917326	1.00197e-09
FD	MC04	917502	1.00197e-09
FD	MC04	917857	1.78229e-09
FD	MC04	917923	1.78229e-09
FD	MC04	917994	1.00197e-09
FD	MC04	918136	1.78229e-09
FD	MC04	922338	1.64878e-09
FD	MC04	933911	9.10282e-10
FD	MC04	933945	9.10282e-10
FD	MC04	935786	5.856e-06
FD	MC04	935871	4.10458e-05
FD	MC04	936077	9.95879e-05
FD	MC04	939699	4.59318e-07
FD	MC04	939789	1.46774e-10
FD	MC04	939818	7.7353e-10
FD	MC04	939921	4.59318e-07
FD	MC04	939922	4.59318e-07
FD	MC04	941706	4.23985e-10
FD	MC04	941921	4.23985e-10
FD	MC04	943240	1.05592e-08
FD	MC04	943439	6.77808e-09
FD	MC04	943455	2.66762e-08
FD	MC04	944436	2.50237e-05
FD	MC04	948701	1.82702e-06
FD	MC04	950098	1.91504e-06
FD	MC04	952696	1.13773e-06
FD	MC04	953065	1.47341e-05
FD	MC04	955828	1.919e-06
FD	MC04	963195	8.33108e-05
FD	MC04	979581	1.24444e-05
FD	MC04	990547	2.20954e-05
FD	MC04	990561	2.20954e-05
FD	MC04	990600	1.93502e-05
FD	MC04	1002400	1.68597e-07
FD	MC04	1012886	1.81103e-05
FD	MC04	1014072	1.81103e-05
FD	MC04	1016559	1.0549e-05
FD	MC04	1016561	1.0549e-05
FD	MC04	1016799	1.0549e-05
FD	MC04	1018392	1.45217e-05
FD	MC04	1023487	8.06252e-05
FD	MC04	1034355	2.45002e-05
FD	MC04	1059395	8.40182e-05
FD	MC04	1078142	1.27231e-06
FD	MC04	1078258	1.27231e-06
FD	MC04	1078441	7.88763e-06
FD	MC04	1078638	6.02697e-06
FD	MC04	1078776	7.60733e-06
FD	MC04	1078793	1.09787e-05
FD	MC04	1078818	1.09787e-05
FD	MC04	1079238	5.34818e-05
FD	MC04	1079612	5.34818e-05
FD	MC04	1079689	3.00835e-05
FD	MC04	1079781	8.06145e-05
FD	MC04	1096255	3.40923e-05
FD	MC04	1191736	8.74844e-05
FD	MC04	2861622	1.528e-05
FD	MC04	2861966	9.45366e-06
FD	MC04	2862194	7.0824e-05
FD	MC04	2862279	9.6992e-05
FD	MC04	2862752	9.6992e-05
FD	MC04	2862806	9.6992e-05
FD	MC04	4611275	5.64733e-05
FD	MC04	14453471	3.49161e-06
FD	MC05	3433362	7.88913e-05
FD	MC07	8252101	4.73174e-05
FD	MC07	8252107	4.10268e-05
FD	MC08	22599815	3.22355e-05
FD	MC08	26749032	5.18885e-05
FD	MC08	34369382	4.07389e-05
FD	MC09	17535505	3.38071e-05
FD	MC09	17536058	3.32569e-05
FD	MC09	17776188	8.90659e-05
FD	MC09	17787515	1.10523e-05
FD	MC09	20278649	7.37468e-05
FD	MC09	21951934	7.41296e-05
FD	MC09	21952029	7.41296e-05
FD	MC09	21953917	7.41296e-05
FD	MC09	21953992	7.41296e-05
FD	MC09	21954140	7.41296e-05
FD	MC10	3393240	4.84425e-05
FD	MC10	3393515	4.84425e-05
FD	MC10	3393665	6.13097e-05
FD	MC10	3395337	8.74494e-05
FD	MC10	12569436	9.46576e-05
FD	MC10	12856019	3.71401e-05
FD	MC10	15880014	9.22524e-05
FD	MC11	3753035	6.42996e-05
FD	MC11	3759271	6.42996e-05
FD	MC11	3762081	5.71207e-05
FFT	MC01	12292463	5.56716e-05
FFT	MC02	4740943	9.18212e-05
FFT	MC02	4741400	9.18212e-05
FFT	MC02	4742226	9.18212e-05
FFT	MC02	16295333	2.76871e-05
FFT	MC03	7010937	9.12114e-05
FFT	MC03	10073173	2.14373e-05
FFT	MC05	6570851	8.1424e-05
FFT	MC05	6604844	9.34367e-05
FFT	MC05	12888695	7.35973e-05
FFT	MC05	16423446	3.93251e-05
FFT	MC06	10524436	4.0529e-05
FFT	MC06	20213426	7.87819e-05
FFT	MC06	20213428	7.87819e-05
FFT	MC06	20541499	3.64468e-05
FFT	MC07	4423374	4.17507e-05
FFT	MC07	9351595	8.67616e-05
FFT	MC08	339658	4.24588e-05
FFT	MC08	594384	3.0921e-06
FFT	MC08	11969271	8.92431e-05
FFT	MC08	16860438	4.13734e-05
FFT	MC08	25217717	9.35952e-05
FFT	MC08	34373792	4.17674e-05
FFT	MC08	34373835	5.00116e-05
FFT	MC09	11245675	4.69852e-05
FFT	MC09	12175626	4.2777e-05
FFT	MC09	12179057	4.2777e-05
FFT	MC09	12222021	4.2777e-05
FFT	MC09	12238708	4.2777e-05
FFT	MC09	12345048	4.2777e-05
FFT	MC09	12442992	1.21061e-05
FFT	MC09	18065176	1.23536e-05
FFT	MC09	18065448	5.39947e-05
FFT	MC09	18066056	1.9718e-05
FFT	MC09	18066066	5.85566e-06
FFT	MC09	18066159	1.58798e-05
FFT	MC09	18066212	3.48673e-05
FFT	MC09	18066223	7.51215e-05
FFT	MC09	18069723	1.04545e-06
FFT	MC09	18069724	1.93127e-07
FFT	MC09	18070705	5.57239e-06
FFT	MC09	18071049	8.12936e-06
FFT	MC09	18072143	5.78289e-06
FFT	MC09	18072434	1.79026e-05
FFT	MC09	18072552	3.4243e-05
FFT	MC09	18073719	1.07741e-06
FFT	MC09	18073780	4.804e-07
FFT	MC09	18074406	1.60477e-06
FFT	MC09	18075544	2.85625e-06
FFT	MC09	18075611	1.98147e-06
FFT	MC09	18075685	4.16878e-06
FFT	MC09	18075723	9.866e-06
FFT	MC09	18075761	4.60165e-06
FFT	MC09	18076569	1.8093e-07
FFT	MC09	18076574	1.8093e-07
FFT	MC09	18076675	5.9388e-08
FFT	MC09	18080885	6.60515e-14
FFT	MC09	18082159	5.94601e-10
FFT	MC09	18085784	1.3324e-10
FFT	MC09	19614617	2.68763e-05
FFT	MC09	19626004	6.7706e-05
FFT	MC10	6855520	8.17978e-05
FFT	MC11	673411	9.3926e-05
FFT	MC11	673412	9.3926e-05
FFT	MC11	680760	9.98636e-05
FFT	MC11	681019	9.3926e-05
FFT	MC11	686168	9.3926e-05
FFT	MC11	686312	9.3926e-05
FFT	MC11	6399021	5.70184e-05
